# Supplementary material for: MS Ana: Improving Sensitivity in Peptide Identification with Spectral Library Search
Source: J Proteome Res. 2023 Jan 23;22(2):462–70. doi: 10.1021/acs.jproteome.2c00658 (PMC9903325; doi:10.1021/acs.jproteome.2c00658)
Supplement: Supplementary file 2 — pr2c00658_si_002.zip [file pr2c00658_si_002.zip]

Archive with 8 entries (7 files):
- Proteome_Discoverer_Workflows/
- Proteome_Discoverer_Workflows/Consensus Common.pdConsensusWF
- Proteome_Discoverer_Workflows/Consensus Minimal.pdConsensusWF
- Proteome_Discoverer_Workflows/Consensus Protein FDR Filter.filterset
- Proteome_Discoverer_Workflows/MS Ana Library Search with Random Sequence Decoy Generation.pdProcessingWF
- Proteome_Discoverer_Workflows/MS Pepsearch Library Search with ProteomeDiscoverer Decoy Library.pdProcessingWF
- Proteome_Discoverer_Workflows/Sequest HT Databse Search with INFERYS Rescoring.pdProcessingWF
- Proteome_Discoverer_Workflows/Sequest HT Databse Search.pdProcessingWF
