# Supplementary material for: MS Ana: Improving Sensitivity in Peptide Identification with Spectral Library Search
Source: J Proteome Res. 2023 Jan 23;22(2):462–70. doi: 10.1021/acs.jproteome.2c00658 (PMC9903325; doi:10.1021/acs.jproteome.2c00658)
Supplement: Supplementary file 2 — pr2c00658_si_002.zip [file pr2c00658_si_002.zip › Proteome_Discoverer_Workflows/Consensus Minimal.pdConsensusWF]

<?xml version="1.0" encoding="utf-8" standalone="yes"?>
<Workflow Name="Consensus Minimal" Description="Minimal consensus workflow used for all searches that do not require calculation on protein-level results." CreationDate="1/1/0001 12:00:00 AM" CreatedFromUser="protein" WaitForEarlierJobs="False" ContinueJob="False" Version="10" WorkflowType="Consensus" TemplateName="Consensus Minimal">
	<WorkflowTree>
		<WorkflowNode ProcessingNodeNumber="1" ProcessingNodeName="MsfFilesNode" FriendlyName="MSF Files" Description="Selects the .msf file(s) to be processed and copies the processing results into the result file." MainVersion="2" MinorVersion="0" Guid="439943dd-1692-450b-a8a8-b3f07633bc01" Category="Data Input" ParentProcessingNodeNumber="-1" Comment="" UsageConstraint="OnlyOncePerWorkflow" Publisher="Thermo Scientific" NodeState="Created">
			<ProcessingNodeInterfaces>
				<ProcessingNodeInterface Kind="Functional" Name="IProcessingNode" />
				<ProcessingNodeInterface Kind="Functional" Name="IStartProcessing" />
			</ProcessingNodeInterfaces>
			<ConnectionPoints>
				<ConnectionPoint Direction="Outgoing" Multiplicity="Multiple" ConnectionRequirement="Optional" Mode="Manual" DisplayName="" ConnectionDataHandlingType="FileBased" ParentNodeConstraint="None">
					<DataContracts>
						<DataContract DataType="http://thermo.magellan.com/owl/DataTypes/Psms">
							<DataTypeAttributes>
								<DataTypeAttribute>http://thermo.magellan.com/owl/DataTypes/WithDecoys</DataTypeAttribute>
							</DataTypeAttributes>
						</DataContract>
						<DataContract DataType="http://thermo.magellan.com/owl/DataTypes/Prsms">
							<DataTypeAttributes>
								<DataTypeAttribute>http://thermo.magellan.com/owl/DataTypes/WithDecoys</DataTypeAttribute>
							</DataTypeAttributes>
						</DataContract>
						<DataContract DataType="http://thermo.magellan.com/owl/DataTypes/Proteins">
							<DataTypeAttributes>
								<DataTypeAttribute>http://thermo.magellan.com/owl/DataTypes/WithDecoys</DataTypeAttribute>
							</DataTypeAttributes>
						</DataContract>
					</DataContracts>
				</ConnectionPoint>
			</ConnectionPoints>
			<ProcessingNodeParameters>
				<ProcessingNodeParameter Name="SpectrumStorage" FriendlyName="Spectra to Store" Category="1. Storage Settings" IsAdvanced="False" IntendedPurpose="SpectrumStorage" PurposeDetails="" IsValueSet="True" IsHidden="False" IsConfig="False" DisplayValue="None">None</ProcessingNodeParameter>
				<ProcessingNodeParameter Name="TraceStorage" FriendlyName="Feature Traces to Store" Category="1. Storage Settings" IsAdvanced="False" IntendedPurpose="TracesStorage" PurposeDetails="" IsValueSet="True" IsHidden="False" IsConfig="False" DisplayValue="None">None</ProcessingNodeParameter>
				<ProcessingNodeParameter Name="MergeResultsBySearchNodeType" FriendlyName="Merge Mode" Category="2. Merging of Identified Peptide and Proteins" IsAdvanced="False" IntendedPurpose="SearchEngineBasedDataMerging" PurposeDetails="" IsValueSet="True" IsHidden="False" IsConfig="False" DisplayValue="Do Not Merge">Do Not Merge</ProcessingNodeParameter>
				<ProcessingNodeParameter Name="MaximumDeltaCn" FriendlyName="Maximum Delta Cn" Category="4. PSM Filters" IsAdvanced="True" IntendedPurpose="ResultFilterSet" PurposeDetails="" IsValueSet="True" IsHidden="False" IsConfig="False" DisplayValue="0.1">0.1</ProcessingNodeParameter>
				<ProcessingNodeParameter Name="MaximumRank" FriendlyName="Maximum Rank" Category="4. PSM Filters" IsAdvanced="True" IntendedPurpose="ResultFilterSet" PurposeDetails="" IsValueSet="True" IsHidden="False" IsConfig="False" DisplayValue="0">0</ProcessingNodeParameter>
				<ProcessingNodeParameter Name="DeltaMassFilter" FriendlyName="Maximum Delta Mass" Category="4. PSM Filters" IsAdvanced="False" IntendedPurpose="Unknown" PurposeDetails="" IsValueSet="True" IsHidden="False" IsConfig="False" DisplayValue="0 ppm">0 ppm</ProcessingNodeParameter>
				<ProcessingNodeParameter Name="PeptideScoreName1" FriendlyName="1. Score" Category="4. PSM Filters" IsAdvanced="False" IntendedPurpose="Unknown" PurposeDetails="" IsValueSet="False" IsHidden="False" IsConfig="False" DisplayValue=""></ProcessingNodeParameter>
				<ProcessingNodeParameter Name="PeptideScoreThreshold1" FriendlyName="1. Threshold" Category="4. PSM Filters" IsAdvanced="False" IntendedPurpose="Unknown" PurposeDetails="" IsValueSet="False" IsHidden="False" IsConfig="False" DisplayValue="0">0</ProcessingNodeParameter>
				<ProcessingNodeParameter Name="PeptideScoreName2" FriendlyName="2. Score" Category="4. PSM Filters" IsAdvanced="False" IntendedPurpose="Unknown" PurposeDetails="" IsValueSet="False" IsHidden="False" IsConfig="False" DisplayValue=""></ProcessingNodeParameter>
				<ProcessingNodeParameter Name="PeptideScoreThreshold2" FriendlyName="2. Threshold" Category="4. PSM Filters" IsAdvanced="False" IntendedPurpose="Unknown" PurposeDetails="" IsValueSet="False" IsHidden="False" IsConfig="False" DisplayValue="0">0</ProcessingNodeParameter>
				<ProcessingNodeParameter Name="PeptideScoreName3" FriendlyName="3. Score" Category="4. PSM Filters" IsAdvanced="False" IntendedPurpose="Unknown" PurposeDetails="" IsValueSet="False" IsHidden="False" IsConfig="False" DisplayValue=""></ProcessingNodeParameter>
				<ProcessingNodeParameter Name="PeptideScoreThreshold3" FriendlyName="3. Threshold" Category="4. PSM Filters" IsAdvanced="False" IntendedPurpose="Unknown" PurposeDetails="" IsValueSet="False" IsHidden="False" IsConfig="False" DisplayValue="0">0</ProcessingNodeParameter>
				<ProcessingNodeParameter Name="PeptideScoreName4" FriendlyName="4. Score" Category="4. PSM Filters" IsAdvanced="False" IntendedPurpose="Unknown" PurposeDetails="" IsValueSet="False" IsHidden="False" IsConfig="False" DisplayValue=""></ProcessingNodeParameter>
				<ProcessingNodeParameter Name="PeptideScoreThreshold4" FriendlyName="4. Threshold" Category="4. PSM Filters" IsAdvanced="False" IntendedPurpose="Unknown" PurposeDetails="" IsValueSet="False" IsHidden="False" IsConfig="False" DisplayValue="0">0</ProcessingNodeParameter>
				<ProcessingNodeParameter Name="PeptideScoreName5" FriendlyName="5. Score" Category="4. PSM Filters" IsAdvanced="False" IntendedPurpose="Unknown" PurposeDetails="" IsValueSet="False" IsHidden="False" IsConfig="False" DisplayValue=""></ProcessingNodeParameter>
				<ProcessingNodeParameter Name="PeptideScoreThreshold5" FriendlyName="5. Threshold" Category="4. PSM Filters" IsAdvanced="False" IntendedPurpose="Unknown" PurposeDetails="" IsValueSet="False" IsHidden="False" IsConfig="False" DisplayValue="0">0</ProcessingNodeParameter>
				<ProcessingNodeParameter Name="PeptideScoreName6" FriendlyName="6. Score" Category="4. PSM Filters" IsAdvanced="True" IntendedPurpose="Unknown" PurposeDetails="" IsValueSet="False" IsHidden="False" IsConfig="False" DisplayValue=""></ProcessingNodeParameter>
				<ProcessingNodeParameter Name="PeptideScoreThreshold6" FriendlyName="6. Threshold" Category="4. PSM Filters" IsAdvanced="True" IntendedPurpose="Unknown" PurposeDetails="" IsValueSet="False" IsHidden="False" IsConfig="False" DisplayValue="0">0</ProcessingNodeParameter>
				<ProcessingNodeParameter Name="PeptideScoreName7" FriendlyName="7. Score" Category="4. PSM Filters" IsAdvanced="True" IntendedPurpose="Unknown" PurposeDetails="" IsValueSet="False" IsHidden="False" IsConfig="False" DisplayValue=""></ProcessingNodeParameter>
				<ProcessingNodeParameter Name="PeptideScoreThreshold7" FriendlyName="7. Threshold" Category="4. PSM Filters" IsAdvanced="True" IntendedPurpose="Unknown" PurposeDetails="" IsValueSet="False" IsHidden="False" IsConfig="False" DisplayValue="0">0</ProcessingNodeParameter>
				<ProcessingNodeParameter Name="PeptideScoreName8" FriendlyName="8. Score" Category="4. PSM Filters" IsAdvanced="True" IntendedPurpose="Unknown" PurposeDetails="" IsValueSet="False" IsHidden="False" IsConfig="False" DisplayValue=""></ProcessingNodeParameter>
				<ProcessingNodeParameter Name="PeptideScoreThreshold8" FriendlyName="8. Threshold" Category="4. PSM Filters" IsAdvanced="True" IntendedPurpose="Unknown" PurposeDetails="" IsValueSet="False" IsHidden="False" IsConfig="False" DisplayValue="0">0</ProcessingNodeParameter>
				<ProcessingNodeParameter Name="PeptideScoreName9" FriendlyName="9. Score" Category="4. PSM Filters" IsAdvanced="True" IntendedPurpose="Unknown" PurposeDetails="" IsValueSet="False" IsHidden="False" IsConfig="False" DisplayValue=""></ProcessingNodeParameter>
				<ProcessingNodeParameter Name="PeptideScoreThreshold9" FriendlyName="9. Threshold" Category="4. PSM Filters" IsAdvanced="True" IntendedPurpose="Unknown" PurposeDetails="" IsValueSet="False" IsHidden="False" IsConfig="False" DisplayValue="0">0</ProcessingNodeParameter>
				<ProcessingNodeParameter Name="PeptideScoreName10" FriendlyName="10. Score" Category="4. PSM Filters" IsAdvanced="True" IntendedPurpose="Unknown" PurposeDetails="" IsValueSet="False" IsHidden="False" IsConfig="False" DisplayValue=""></ProcessingNodeParameter>
				<ProcessingNodeParameter Name="PeptideScoreThreshold10" FriendlyName="10. Threshold" Category="4. PSM Filters" IsAdvanced="True" IntendedPurpose="Unknown" PurposeDetails="" IsValueSet="False" IsHidden="False" IsConfig="False" DisplayValue="0">0</ProcessingNodeParameter>
				<ProcessingNodeParameter Name="PeptideScoreNames" FriendlyName="PSM scores" Category="Scores" IsAdvanced="False" IntendedPurpose="Unknown" PurposeDetails="" IsValueSet="True" IsHidden="True" IsConfig="True" DisplayValue="Mascot: Ions Score; Sequest HT: XCorr; SEQUEST: XCorr; MSPepSearch: dot Score; MSPepSearch: rev-dot Score; MSPepSearch: MSPepSearch Score; PMI-Byonic: |Log Prob|; PMI-Byonic: Byonic Score; MS Amanda: Amanda Score">Mascot: Ions Score; Sequest HT: XCorr; SEQUEST: XCorr; MSPepSearch: dot Score; MSPepSearch: rev-dot Score; MSPepSearch: MSPepSearch Score; PMI-Byonic: |Log Prob|; PMI-Byonic: Byonic Score; MS Amanda: Amanda Score</ProcessingNodeParameter>
				<ProcessingNodeParameter Name="ReportedFastaTitleLines" FriendlyName="Reported FASTA Title Lines" Category="3. FASTA Title Line Display" IsAdvanced="False" IntendedPurpose="Unknown" PurposeDetails="" IsValueSet="True" IsHidden="False" IsConfig="False" DisplayValue="Best match">Best match</ProcessingNodeParameter>
				<ProcessingNodeParameter Name="TitlelineParsingRule" FriendlyName="Title Line Rule" Category="3. FASTA Title Line Display" IsAdvanced="True" IntendedPurpose="Unknown" PurposeDetails="" IsValueSet="True" IsHidden="False" IsConfig="False" DisplayValue="standard">standard</ProcessingNodeParameter>
				<ProcessingNodeParameter Name="AccessionParsingRule" FriendlyName="Preferred Accession" Category="3. FASTA Title Line Display" IsAdvanced="True" IntendedPurpose="Unknown" PurposeDetails="" IsValueSet="False" IsHidden="False" IsConfig="False" DisplayValue=""></ProcessingNodeParameter>
				<ProcessingNodeParameter Name="TaxonomyParsingRule" FriendlyName="Preferred Taxonomy" Category="3. FASTA Title Line Display" IsAdvanced="True" IntendedPurpose="Unknown" PurposeDetails="" IsValueSet="False" IsHidden="False" IsConfig="False" DisplayValue=""></ProcessingNodeParameter>
				<ProcessingNodeParameter Name="AvoidExpressionParsingRule" FriendlyName="Avoid Expressions" Category="3. FASTA Title Line Display" IsAdvanced="True" IntendedPurpose="Unknown" PurposeDetails="" IsValueSet="False" IsHidden="False" IsConfig="False" DisplayValue=""></ProcessingNodeParameter>
				<ProcessingNodeParameter Name="MSFFileNames" FriendlyName="MSF File(s)" Category="Hidden Parameters" IsAdvanced="False" IntendedPurpose="MSFFileContainer" PurposeDetails="" IsValueSet="False" IsHidden="True" IsConfig="False" DisplayValue=""></ProcessingNodeParameter>
			</ProcessingNodeParameters>
			<ProcessingNodePosition X="130" Y="63" />
		</WorkflowNode>
	</WorkflowTree>
</Workflow>
