# Supplementary material for: MS Ana: Improving Sensitivity in Peptide Identification with Spectral Library Search
Source: J Proteome Res. 2023 Jan 23;22(2):462–70. doi: 10.1021/acs.jproteome.2c00658 (PMC9903325; doi:10.1021/acs.jproteome.2c00658)
Supplement: Supplementary file 2 — pr2c00658_si_002.zip [file pr2c00658_si_002.zip › Proteome_Discoverer_Workflows/Consensus Protein FDR Filter.filterset]

###
###   This file contains the following filters:
###   
###   Row Filter for Proteins:
###   ------------------------------------
###   AND
###   |  
###   +--Master is equal to Master
###   |  
###   +--in category
###      |  
###      +--Protein FDR Confidence
###      |  
###      +--1
###   ------------------------------------
###   

'magellan filter set' 1 'Consensus Protein FDR Filter.filterset'  FiltersetProperties 1  'LastFileName' 'C:\Users\protein\Desktop\test_run_daemon\paper\Consensus Protein FDR Filter.filterset' Filter 'TargetProtein' FilterProperties 1  'Filter/DisplayPropertyHint' 'Proteins' 1 NARY_AND 2 = FilterConditionProperties 1  'NamedComparableFilterCondition/DisplayPropertyHint' 'Master' property 'Thermo.PD.EntityDataFramework.MasterProteinAssessment, Thermo.Magellan.EntityDataFramework' 'IsMasterProtein' constant 'Thermo.PD.EntityDataFramework.MasterProteinAssessment, Thermo.Magellan.EntityDataFramework' 'IsMasterProtein' datadistribution_particular FilterConditionProperties 1  'NamedComparableFilterCondition/DisplayPropertyHint' 'Protein FDR Confidence' property 'Thermo.Magellan.EntityDataFramework.DataDistributionValue, Thermo.Magellan.EntityDataFramework' 'ProteinFDRConfidence' constant 'Thermo.Magellan.EntityDataFramework.DataDistributionValue, Thermo.Magellan.EntityDataFramework' 'position_id_1' Filter '7899A5F8-6954-4E95-8C2D-BB0C83221B21' 1 datadistribution_level_equals property 'System.Nullable`1[[System.Int32, mscorlib]], mscorlib' '6AED4774-1ECD-4202-B746-B79D936A3D77' constant 'System.Nullable`1[[System.Int32, mscorlib]], mscorlib' '4'
