# Supplementary material for: MS Ana: Improving Sensitivity in Peptide Identification with Spectral Library Search
Source: J Proteome Res. 2023 Jan 23;22(2):462–70. doi: 10.1021/acs.jproteome.2c00658 (PMC9903325; doi:10.1021/acs.jproteome.2c00658)
Supplement: Supplementary file 2 — pr2c00658_si_002.zip [file pr2c00658_si_002.zip › Proteome_Discoverer_Workflows/MS Ana Library Search with Random Sequence Decoy Generation.pdProcessingWF]

<?xml version="1.0" encoding="utf-8" standalone="yes"?>
<Workflow Name="MS Ana Library Search with Random Sequence Decoy Generation" Description="Processing workflow used for MS Ana searches. Requires an imported spectrum library. Decoy library generation is run once before the start of the first search." CreationDate="1/1/0001 12:00:00 AM" CreatedFromUser="protein" WaitForEarlierJobs="False" ContinueJob="False" Version="10" WorkflowType="Processing" TemplateName="MS Ana Library Search with Random Sequence Decoy Generation">
	<WorkflowTree>
		<WorkflowNode ProcessingNodeNumber="0" ProcessingNodeName="SpectrumFilesNode" FriendlyName="Spectrum Files" Description="Selects the spectrum file(s) to be processed." MainVersion="1" MinorVersion="4" Guid="848160ba-2f76-46ca-a281-f7bf66990a5b" Category="Data Input" ParentProcessingNodeNumber="-1" Comment="" UsageConstraint="OnlyOncePerWorkflow" Publisher="Thermo Scientific" NodeState="Created">
			<ProcessingNodeInterfaces>
				<ProcessingNodeInterface Kind="Functional" Name="IProcessingNode" />
				<ProcessingNodeInterface Kind="Functional" Name="IStartProcessing" />
			</ProcessingNodeInterfaces>
			<ConnectionPoints>
				<ConnectionPoint Direction="Outgoing" Multiplicity="Multiple" ConnectionRequirement="Optional" Mode="Manual" DisplayName="" ConnectionDataHandlingType="InMemoryAndFileBased" ParentNodeConstraint="None">
					<DataContracts>
						<DataContract DataType="http://thermo.magellan.com/owl/DataTypes/SpectrumFiles">
							<DataTypeAttributes />
						</DataContract>
					</DataContracts>
				</ConnectionPoint>
			</ConnectionPoints>
			<ProcessingNodeParameters>
				<ProcessingNodeParameter Name="SpectrumFileNames" FriendlyName="File Name(s)" Category="Input Data" IsAdvanced="False" IntendedPurpose="SpectrumContainer" PurposeDetails="" IsValueSet="False" IsHidden="True" IsConfig="False" DisplayValue=""></ProcessingNodeParameter>
			</ProcessingNodeParameters>
			<ProcessingNodePosition X="123.5" Y="55" />
		</WorkflowNode>
		<WorkflowNode ProcessingNodeNumber="1" ProcessingNodeName="SpectrumSelectorNode" FriendlyName="Spectrum Selector" Description="Selects and retrieves the spectra for further processing." MainVersion="1" MinorVersion="27" Guid="238d2f70-3dd9-4e2b-a77d-f24933797cf6" Category="Spectrum Retrieval" ParentProcessingNodeNumber="0" Comment="" Publisher="Thermo Scientific" NodeState="Created">
			<ProcessingNodeInterfaces>
				<ProcessingNodeInterface Kind="Functional" Name="IProcessingNode" />
			</ProcessingNodeInterfaces>
			<ConnectionPoints>
				<ConnectionPoint Direction="Outgoing" Multiplicity="Multiple" ConnectionRequirement="Optional" Mode="Manual" DisplayName="" ConnectionDataHandlingType="InMemory" ParentNodeConstraint="None">
					<DataContracts>
						<DataContract DataType="http://thermo.magellan.com/owl/DataTypes/MSnSpectra">
							<DataTypeAttributes>
								<DataTypeAttribute>http://thermo.magellan.com/owl/DataTypes/CentroidData</DataTypeAttribute>
								<DataTypeAttribute>http://thermo.magellan.com/owl/DataTypes/ProfileData</DataTypeAttribute>
							</DataTypeAttributes>
						</DataContract>
					</DataContracts>
				</ConnectionPoint>
				<ConnectionPoint Direction="Incoming" Multiplicity="Multiple" ConnectionRequirement="RequiredAtDesignTime" Mode="AutomaticToAllPossibleParents" DisplayName="Data Input" ConnectionDataHandlingType="InMemory" ParentNodeConstraint="None">
					<DataContracts>
						<DataContract DataType="http://thermo.magellan.com/owl/DataTypes/SpectrumFiles">
							<DataTypeAttributes />
						</DataContract>
					</DataContracts>
				</ConnectionPoint>
			</ConnectionPoints>
			<NodeGroupConstraints>
				<NodeGroupConstraint Name="Spectrum Extraction" Constraint="NotTogetherWithGroup" />
			</NodeGroupConstraints>
			<ProcessingNodeParameters>
				<ProcessingNodeParameter Name="PrecursorSelectionStrategy" FriendlyName="Precursor Selection" Category="1. General Settings" IsAdvanced="False" IntendedPurpose="PrecursorSelectionStrategy" PurposeDetails="" IsValueSet="True" IsHidden="False" IsConfig="False" DisplayValue="Use MS1 Precursor">Use MS1 Precursor</ProcessingNodeParameter>
				<ProcessingNodeParameter Name="SelectedPeakPickingAlgorithm" FriendlyName="Peak Picking Algorithm" Category="1. General Settings" IsAdvanced="False" IntendedPurpose="Unknown" PurposeDetails="" IsValueSet="True" IsHidden="True" IsConfig="False" DisplayValue="PD">PD</ProcessingNodeParameter>
				<ProcessingNodeParameter Name="UseCaching" FriendlyName="Use Caching" Category="1. General Settings" IsAdvanced="False" IntendedPurpose="Unknown" PurposeDetails="" IsValueSet="True" IsHidden="True" IsConfig="False" DisplayValue="True">True</ProcessingNodeParameter>
				<ProcessingNodeParameter Name="UseIsotopePatternInPrecursorPeakReevaluation" FriendlyName="Use Isotope Pattern in Precursor Reevaluation" Category="1. General Settings" IsAdvanced="True" IntendedPurpose="Unknown" PurposeDetails="" IsValueSet="True" IsHidden="False" IsConfig="False" DisplayValue="True">True</ProcessingNodeParameter>
				<ProcessingNodeParameter Name="ProvideProfilePoints" FriendlyName="Provide Profile Spectra" Category="1. General Settings" IsAdvanced="False" IntendedPurpose="Unknown" PurposeDetails="" IsValueSet="True" IsHidden="False" IsConfig="False" DisplayValue="Automatic">Automatic</ProcessingNodeParameter>
				<ProcessingNodeParameter Name="StoreChromatograms" FriendlyName="Store Chromatograms" Category="1. General Settings" IsAdvanced="True" IntendedPurpose="Unknown" PurposeDetails="" IsValueSet="True" IsHidden="True" IsConfig="False" DisplayValue="True">True</ProcessingNodeParameter>
				<ProcessingNodeParameter Name="SimulationAlgorithm" FriendlyName="Simulation Algorithm" Category="1. General Settings" IsAdvanced="True" IntendedPurpose="Unknown" PurposeDetails="" IsValueSet="True" IsHidden="True" IsConfig="False" DisplayValue="Averagine">Averagine</ProcessingNodeParameter>
				<ProcessingNodeParameter Name="UsePatternCache" FriendlyName="Use Pattern Cache" Category="1. General Settings" IsAdvanced="False" IntendedPurpose="Unknown" PurposeDetails="" IsValueSet="True" IsHidden="True" IsConfig="False" DisplayValue="True">True</ProcessingNodeParameter>
				<ProcessingNodeParameter Name="LowerRetentionTimeLimit" FriendlyName="Lower RT Limit" Category="2. Spectrum Properties Filter" IsAdvanced="False" IntendedPurpose="LowestRetentionTimeToProcess" PurposeDetails="" IsValueSet="True" IsHidden="False" IsConfig="False" DisplayValue="0">0</ProcessingNodeParameter>
				<ProcessingNodeParameter Name="UpperRetentionTimeLimit" FriendlyName="Upper RT Limit" Category="2. Spectrum Properties Filter" IsAdvanced="False" IntendedPurpose="HighestRetentionTimeToProcess" PurposeDetails="" IsValueSet="True" IsHidden="False" IsConfig="False" DisplayValue="0">0</ProcessingNodeParameter>
				<ProcessingNodeParameter Name="FirstScan" FriendlyName="First Scan" Category="2. Spectrum Properties Filter" IsAdvanced="False" IntendedPurpose="FirstScanToProcess" PurposeDetails="" IsValueSet="True" IsHidden="False" IsConfig="False" DisplayValue="0">0</ProcessingNodeParameter>
				<ProcessingNodeParameter Name="LastScan" FriendlyName="Last Scan" Category="2. Spectrum Properties Filter" IsAdvanced="False" IntendedPurpose="LastScanToProcess" PurposeDetails="" IsValueSet="True" IsHidden="False" IsConfig="False" DisplayValue="0">0</ProcessingNodeParameter>
				<ProcessingNodeParameter Name="RemoveSpecifiedScans" FriendlyName="Ignore Specified Scans" Category="2. Spectrum Properties Filter" IsAdvanced="False" IntendedPurpose="Unknown" PurposeDetails="" IsValueSet="False" IsHidden="False" IsConfig="False" DisplayValue=""></ProcessingNodeParameter>
				<ProcessingNodeParameter Name="LowestChargeState" FriendlyName="Lowest Charge State" Category="2. Spectrum Properties Filter" IsAdvanced="False" IntendedPurpose="MinimumPrecursorCharge" PurposeDetails="" IsValueSet="True" IsHidden="False" IsConfig="False" DisplayValue="0">0</ProcessingNodeParameter>
				<ProcessingNodeParameter Name="HighestChargeState" FriendlyName="Highest Charge State" Category="2. Spectrum Properties Filter" IsAdvanced="False" IntendedPurpose="MaximumPrecursorCharge" PurposeDetails="" IsValueSet="True" IsHidden="False" IsConfig="False" DisplayValue="0">0</ProcessingNodeParameter>
				<ProcessingNodeParameter Name="MinimumPrecursorMass" FriendlyName="Min. Precursor Mass" Category="2. Spectrum Properties Filter" IsAdvanced="False" IntendedPurpose="MinimumPrecursorMassToProcess" PurposeDetails="" IsValueSet="True" IsHidden="False" IsConfig="False" DisplayValue="350 Da">350 Da</ProcessingNodeParameter>
				<ProcessingNodeParameter Name="MaximumPrecursorMass" FriendlyName="Max. Precursor Mass" Category="2. Spectrum Properties Filter" IsAdvanced="False" IntendedPurpose="MaximumPrecursorMassToProcess" PurposeDetails="" IsValueSet="True" IsHidden="False" IsConfig="False" DisplayValue="5000 Da">5000 Da</ProcessingNodeParameter>
				<ProcessingNodeParameter Name="MinimumIsolationWidth" FriendlyName="Min. Isolation Width" Category="2. Spectrum Properties Filter" IsAdvanced="False" IntendedPurpose="Unknown" PurposeDetails="" IsValueSet="False" IsHidden="True" IsConfig="False" DisplayValue=""></ProcessingNodeParameter>
				<ProcessingNodeParameter Name="MaximumIsolationWidth" FriendlyName="Max. Isolation Width" Category="2. Spectrum Properties Filter" IsAdvanced="False" IntendedPurpose="Unknown" PurposeDetails="" IsValueSet="False" IsHidden="True" IsConfig="False" DisplayValue=""></ProcessingNodeParameter>
				<ProcessingNodeParameter Name="TotalIntensityThreshold" FriendlyName="Total Intensity Threshold" Category="2. Spectrum Properties Filter" IsAdvanced="False" IntendedPurpose="Unknown" PurposeDetails="" IsValueSet="True" IsHidden="False" IsConfig="False" DisplayValue="0">0</ProcessingNodeParameter>
				<ProcessingNodeParameter Name="MinimumPeakCount" FriendlyName="Minimum Peak Count" Category="2. Spectrum Properties Filter" IsAdvanced="False" IntendedPurpose="Unknown" PurposeDetails="" IsValueSet="True" IsHidden="False" IsConfig="False" DisplayValue="1">1</ProcessingNodeParameter>
				<ProcessingNodeParameter Name="MassAnalyzerFilter" FriendlyName="Mass Analyzer" Category="3. Scan Event Filters" IsAdvanced="False" IntendedPurpose="Unknown" PurposeDetails="" IsValueSet="False" IsHidden="False" IsConfig="False" DisplayValue="Any">Any</ProcessingNodeParameter>
				<ProcessingNodeParameter Name="MSOrderFilter" FriendlyName="MS Order" Category="3. Scan Event Filters" IsAdvanced="False" IntendedPurpose="Unknown" PurposeDetails="" IsValueSet="True" IsHidden="False" IsConfig="False" DisplayValue="Is Not MS1">Is Not MS1</ProcessingNodeParameter>
				<ProcessingNodeParameter Name="ActivationTypeFilter" FriendlyName="Activation Type" Category="3. Scan Event Filters" IsAdvanced="False" IntendedPurpose="Unknown" PurposeDetails="" IsValueSet="False" IsHidden="False" IsConfig="False" DisplayValue="Any">Any</ProcessingNodeParameter>
				<ProcessingNodeParameter Name="MinimumCollisionEnergy" FriendlyName="Min. Collision Energy" Category="3. Scan Event Filters" IsAdvanced="False" IntendedPurpose="Unknown" PurposeDetails="" IsValueSet="True" IsHidden="False" IsConfig="False" DisplayValue="0">0</ProcessingNodeParameter>
				<ProcessingNodeParameter Name="MaximumCollisionEnergy" FriendlyName="Max. Collision Energy" Category="3. Scan Event Filters" IsAdvanced="False" IntendedPurpose="Unknown" PurposeDetails="" IsValueSet="True" IsHidden="False" IsConfig="False" DisplayValue="1000">1000</ProcessingNodeParameter>
				<ProcessingNodeParameter Name="ScanTypeFilter" FriendlyName="Scan Type" Category="3. Scan Event Filters" IsAdvanced="False" IntendedPurpose="Unknown" PurposeDetails="" IsValueSet="True" IsHidden="False" IsConfig="False" DisplayValue="Is Full">Is Full</ProcessingNodeParameter>
				<ProcessingNodeParameter Name="PolarityFilter" FriendlyName="Polarity Mode" Category="3. Scan Event Filters" IsAdvanced="False" IntendedPurpose="Unknown" PurposeDetails="" IsValueSet="False" IsHidden="False" IsConfig="False" DisplayValue="Any">Any</ProcessingNodeParameter>
				<ProcessingNodeParameter Name="MassRangeFilter" FriendlyName="MS1 Mass Range" Category="3. Scan Event Filters" IsAdvanced="False" IntendedPurpose="Unknown" PurposeDetails="" IsValueSet="False" IsHidden="False" IsConfig="False" DisplayValue=""></ProcessingNodeParameter>
				<ProcessingNodeParameter Name="CompensationVoltageFilter" FriendlyName="FAIMS CV" Category="3. Scan Event Filters" IsAdvanced="False" IntendedPurpose="Unknown" PurposeDetails="" IsValueSet="False" IsHidden="False" IsConfig="False" DisplayValue=""></ProcessingNodeParameter>
				<ProcessingNodeParameter Name="SignalToNoiseThreshold" FriendlyName="S/N Threshold (FT-only)" Category="4. Peak Filters" IsAdvanced="False" IntendedPurpose="SignalToNoiseThreshold" PurposeDetails="" IsValueSet="True" IsHidden="False" IsConfig="False" DisplayValue="1.5">1.5</ProcessingNodeParameter>
				<ProcessingNodeParameter Name="UnrecognizedChargeReplacements" FriendlyName="Unrecognized Charge Replacements" Category="5. Replacements for Unrecognized Properties" IsAdvanced="False" IntendedPurpose="Unknown" PurposeDetails="" IsValueSet="True" IsHidden="False" IsConfig="False" DisplayValue="Automatic">Automatic</ProcessingNodeParameter>
				<ProcessingNodeParameter Name="UnrecognizedMassAnalyzerReplacement" FriendlyName="Unrecognized Mass Analyzer Replacements" Category="5. Replacements for Unrecognized Properties" IsAdvanced="False" IntendedPurpose="Unknown" PurposeDetails="" IsValueSet="True" IsHidden="False" IsConfig="False" DisplayValue="ITMS">ITMS</ProcessingNodeParameter>
				<ProcessingNodeParameter Name="UnrecognizedMsOrderReplacement" FriendlyName="Unrecognized MS Order Replacements" Category="5. Replacements for Unrecognized Properties" IsAdvanced="False" IntendedPurpose="Unknown" PurposeDetails="" IsValueSet="True" IsHidden="False" IsConfig="False" DisplayValue="MS2">MS2</ProcessingNodeParameter>
				<ProcessingNodeParameter Name="UnrecognizedActivationTypeReplacement" FriendlyName="Unrecognized Activation Type Replacements" Category="5. Replacements for Unrecognized Properties" IsAdvanced="False" IntendedPurpose="Unknown" PurposeDetails="" IsValueSet="True" IsHidden="False" IsConfig="False" DisplayValue="CID">CID</ProcessingNodeParameter>
				<ProcessingNodeParameter Name="UnrecognizedPolarityTypeReplacement" FriendlyName="Unrecognized Polarity Replacements" Category="5. Replacements for Unrecognized Properties" IsAdvanced="False" IntendedPurpose="Unknown" PurposeDetails="" IsValueSet="True" IsHidden="False" IsConfig="False" DisplayValue="+">+</ProcessingNodeParameter>
				<ProcessingNodeParameter Name="UnrecognizedMSResolutionReplacement" FriendlyName="Unrecognized MS Resolution@200 Replacements" Category="5. Replacements for Unrecognized Properties" IsAdvanced="False" IntendedPurpose="Unknown" PurposeDetails="" IsValueSet="True" IsHidden="False" IsConfig="False" DisplayValue="60000">60000</ProcessingNodeParameter>
				<ProcessingNodeParameter Name="UnrecognizedMSnResolutionReplacement" FriendlyName="Unrecognized MSn Resolution@200 Replacements" Category="5. Replacements for Unrecognized Properties" IsAdvanced="False" IntendedPurpose="Unknown" PurposeDetails="" IsValueSet="True" IsHidden="False" IsConfig="False" DisplayValue="30000">30000</ProcessingNodeParameter>
				<ProcessingNodeParameter Name="PrecursorClippingRangeBefore" FriendlyName="Precursor Clipping Range Before" Category="6. Precursor Pattern Extraction" IsAdvanced="True" IntendedPurpose="Unknown" PurposeDetails="" IsValueSet="True" IsHidden="False" IsConfig="False" DisplayValue="2.5 Da">2.5 Da</ProcessingNodeParameter>
				<ProcessingNodeParameter Name="PrecursorClippingRangeAfter" FriendlyName="Precursor Clipping Range After" Category="6. Precursor Pattern Extraction" IsAdvanced="True" IntendedPurpose="Unknown" PurposeDetails="" IsValueSet="True" IsHidden="False" IsConfig="False" DisplayValue="5.5 Da">5.5 Da</ProcessingNodeParameter>
			</ProcessingNodeParameters>
			<ProcessingNodePosition X="123.5" Y="154.156188964844" />
		</WorkflowNode>
		<WorkflowNode ProcessingNodeNumber="2" ProcessingNodeName="AnaLibrarySearch" FriendlyName="MS Ana" Description="Perform a spectral library search." MainVersion="1" MinorVersion="2" Guid="7f0e22c5-a54c-448c-9b41-6d9d7f83489d" Category="Spectral Library Search" ParentProcessingNodeNumber="1" Comment="" NodeState="Created">
			<ProcessingNodeInterfaces>
				<ProcessingNodeInterface Kind="Functional" Name="IProcessingNode" />
				<ProcessingNodeInterface Kind="Functional" Name="IPeptideAssignerNode" />
			</ProcessingNodeInterfaces>
			<ConnectionPoints>
				<ConnectionPoint Direction="Incoming" Multiplicity="Single" ConnectionRequirement="RequiredAtDesignTime" Mode="Manual" DisplayName="Spectrum Retrieval" ConnectionDataHandlingType="InMemory" ParentNodeConstraint="None">
					<DataContracts>
						<DataContract DataType="http://thermo.magellan.com/owl/DataTypes/MSnSpectra">
							<DataTypeAttributes />
						</DataContract>
					</DataContracts>
				</ConnectionPoint>
				<ConnectionPoint Direction="Outgoing" Multiplicity="Single" ConnectionRequirement="RequiredAtDesignTime" Mode="Manual" DisplayName="PSM Validation" ConnectionDataHandlingType="FileBased" ParentNodeConstraint="None">
					<DataContracts>
						<DataContract DataType="http://thermo.magellan.com/owl/DataTypes/Psms">
							<DataTypeAttributes>
								<DataTypeAttribute>http://thermo.magellan.com/owl/DataTypes/ScoredWithNativeScore</DataTypeAttribute>
								<DataTypeAttribute>http://thermo.magellan.com/owl/DataTypes/WithDecoys</DataTypeAttribute>
							</DataTypeAttributes>
						</DataContract>
						<DataContract DataType="http://thermo.magellan.com/owl/DataTypes/Proteins">
							<DataTypeAttributes>
								<DataTypeAttribute>http://thermo.magellan.com/owl/DataTypes/WithDecoys</DataTypeAttribute>
							</DataTypeAttributes>
						</DataContract>
					</DataContracts>
				</ConnectionPoint>
			</ConnectionPoints>
			<ProcessingNodeParameters>
				<ProcessingNodeParameter Name="SpectralLibraries" FriendlyName="Spectrum Library" Category="1. Input Data" IsAdvanced="False" IntendedPurpose="Unknown" PurposeDetails="" IsValueSet="False" IsHidden="False" IsConfig="False" DisplayValue=""></ProcessingNodeParameter>
				<ProcessingNodeParameter Name="FastaFiles" FriendlyName="Protein Database" Category="1. Input Data" IsAdvanced="False" IntendedPurpose="Unknown" PurposeDetails="" IsValueSet="False" IsHidden="False" IsConfig="False" DisplayValue=""></ProcessingNodeParameter>
				<ProcessingNodeParameter Name="DecoyMethod" FriendlyName="Decoy Method" Category="2. Decoy Generation" IsAdvanced="False" IntendedPurpose="PeptideValidation" PurposeDetails="" IsValueSet="True" IsHidden="False" IsConfig="False" DisplayValue="Random Sequence">Random Sequence</ProcessingNodeParameter>
				<ProcessingNodeParameter Name="ForceDecoySearch" FriendlyName="Force Decoy" Category="2. Decoy Generation" IsAdvanced="False" IntendedPurpose="PeptideValidation" PurposeDetails="" IsValueSet="True" IsHidden="False" IsConfig="False" DisplayValue="False">False</ProcessingNodeParameter>
				<ProcessingNodeParameter Name="CorrelationThreshold" FriendlyName="Correlation Threshold" Category="2. Decoy Generation" IsAdvanced="False" IntendedPurpose="Unknown" PurposeDetails="" IsValueSet="True" IsHidden="False" IsConfig="False" DisplayValue="0.5">0.5</ProcessingNodeParameter>
				<ProcessingNodeParameter Name="ShadowingWindow" FriendlyName="Peak Shadowing" Category="2. Decoy Generation" IsAdvanced="False" IntendedPurpose="PeptideValidation" PurposeDetails="" IsValueSet="True" IsHidden="False" IsConfig="False" DisplayValue="0 Da">0 Da</ProcessingNodeParameter>
				<ProcessingNodeParameter Name="ShiftNumber" FriendlyName="Library Index" Category="2. Decoy Generation" IsAdvanced="False" IntendedPurpose="PeptideValidation" PurposeDetails="" IsValueSet="True" IsHidden="False" IsConfig="False" DisplayValue="1">1</ProcessingNodeParameter>
				<ProcessingNodeParameter Name="SeriesAnnotation" FriendlyName="Annotation Ion Series" Category="3. Spectrum Annotation" IsAdvanced="False" IntendedPurpose="Unknown" PurposeDetails="" IsValueSet="True" IsHidden="False" IsConfig="False" DisplayValue="all ions">all ions</ProcessingNodeParameter>
				<ProcessingNodeParameter Name="AnnotationNeutralLoss" FriendlyName="Annotation Max Neutral Losses" Category="3. Spectrum Annotation" IsAdvanced="False" IntendedPurpose="Unknown" PurposeDetails="" IsValueSet="True" IsHidden="False" IsConfig="False" DisplayValue="3">3</ProcessingNodeParameter>
				<ProcessingNodeParameter Name="AnnotationIsotope" FriendlyName="Annotation Max C13" Category="3. Spectrum Annotation" IsAdvanced="False" IntendedPurpose="Unknown" PurposeDetails="" IsValueSet="True" IsHidden="False" IsConfig="False" DisplayValue="2">2</ProcessingNodeParameter>
				<ProcessingNodeParameter Name="AnnotationFragmentation" FriendlyName="Annotation Fragmentation Type" Category="3. Spectrum Annotation" IsAdvanced="False" IntendedPurpose="Unknown" PurposeDetails="" IsValueSet="True" IsHidden="False" IsConfig="False" DisplayValue="HCD">HCD</ProcessingNodeParameter>
				<ProcessingNodeParameter Name="PeaksPerQuerySpectrum" FriendlyName="Peak Picking Depth" Category="4. Spectrum Preprocessing" IsAdvanced="False" IntendedPurpose="Unknown" PurposeDetails="" IsValueSet="True" IsHidden="False" IsConfig="False" DisplayValue="15">15</ProcessingNodeParameter>
				<ProcessingNodeParameter Name="RemovePrecursor" FriendlyName="Remove Precursor Ions" Category="4. Spectrum Preprocessing" IsAdvanced="False" IntendedPurpose="Unknown" PurposeDetails="" IsValueSet="True" IsHidden="False" IsConfig="False" DisplayValue="True">True</ProcessingNodeParameter>
				<ProcessingNodeParameter Name="RemoveSmallIons" FriendlyName="Remove Small Ions" Category="4. Spectrum Preprocessing" IsAdvanced="False" IntendedPurpose="Unknown" PurposeDetails="" IsValueSet="True" IsHidden="False" IsConfig="False" DisplayValue="True">True</ProcessingNodeParameter>
				<ProcessingNodeParameter Name="RemoveUnannotated" FriendlyName="Remove Unannotated Peaks" Category="4. Spectrum Preprocessing" IsAdvanced="False" IntendedPurpose="Unknown" PurposeDetails="" IsValueSet="True" IsHidden="False" IsConfig="False" DisplayValue="False">False</ProcessingNodeParameter>
				<ProcessingNodeParameter Name="PeakTransformation" FriendlyName="Peak Transformation" Category="4. Spectrum Preprocessing" IsAdvanced="False" IntendedPurpose="Unknown" PurposeDetails="" IsValueSet="True" IsHidden="False" IsConfig="False" DisplayValue="Normalize Sum">Normalize Sum</ProcessingNodeParameter>
				<ProcessingNodeParameter Name="PrecursorTolerance" FriendlyName="Precursor Tolerance" Category="5. Spectrum Matching" IsAdvanced="False" IntendedPurpose="PrecursorMassTolerance" PurposeDetails="" IsValueSet="True" IsHidden="False" IsConfig="False" DisplayValue="10 ppm">10 ppm</ProcessingNodeParameter>
				<ProcessingNodeParameter Name="FragmentTolerance" FriendlyName="Fragment Tolerance" Category="5. Spectrum Matching" IsAdvanced="False" IntendedPurpose="FragmentMassTolerance" PurposeDetails="" IsValueSet="True" IsHidden="False" IsConfig="False" DisplayValue="20 ppm">20 ppm</ProcessingNodeParameter>
				<ProcessingNodeParameter Name="SeriesScoring" FriendlyName="Scoring Ion Series" Category="5. Spectrum Matching" IsAdvanced="False" IntendedPurpose="Unknown" PurposeDetails="" IsValueSet="True" IsHidden="False" IsConfig="False" DisplayValue="standard ions">standard ions</ProcessingNodeParameter>
				<ProcessingNodeParameter Name="ShowTopRanks" FriendlyName="Show Ranks" Category="5. Spectrum Matching" IsAdvanced="False" IntendedPurpose="Unknown" PurposeDetails="" IsValueSet="True" IsHidden="False" IsConfig="False" DisplayValue="15">15</ProcessingNodeParameter>
				<ProcessingNodeParameter Name="WriteSpectra" FriendlyName="Create Mirror Plots" Category="5. Spectrum Matching" IsAdvanced="False" IntendedPurpose="Unknown" PurposeDetails="" IsValueSet="True" IsHidden="False" IsConfig="False" DisplayValue="False">False</ProcessingNodeParameter>
				<ProcessingNodeParameter Name="OpenSearch" FriendlyName="Augmented Search" Category="6. Additional Modification Search" IsAdvanced="False" IntendedPurpose="Unknown" PurposeDetails="" IsValueSet="True" IsHidden="False" IsConfig="False" DisplayValue="False">False</ProcessingNodeParameter>
				<ProcessingNodeParameter Name="OpenSearchAllowedModifications" FriendlyName="Limit Modifications" Category="6. Additional Modification Search" IsAdvanced="False" IntendedPurpose="Unknown" PurposeDetails="" IsValueSet="True" IsHidden="False" IsConfig="False" DisplayValue="True">True</ProcessingNodeParameter>
				<ProcessingNodeParameter Name="OpenSearchThreshold" FriendlyName="Modification Similarity Filter" Category="6. Additional Modification Search" IsAdvanced="False" IntendedPurpose="Unknown" PurposeDetails="" IsValueSet="True" IsHidden="False" IsConfig="False" DisplayValue="0.5">0.5</ProcessingNodeParameter>
				<ProcessingNodeParameter Name="DynMod_1" FriendlyName="1. Dynamic Modification" Category="6. Additional Modification Search" IsAdvanced="False" IntendedPurpose="DynamicModification" PurposeDetails="" IsValueSet="False" IsHidden="False" IsConfig="False" DisplayValue="None"></ProcessingNodeParameter>
				<ProcessingNodeParameter Name="DynMod_2" FriendlyName="2. Dynamic Modification" Category="6. Additional Modification Search" IsAdvanced="False" IntendedPurpose="DynamicModification" PurposeDetails="" IsValueSet="False" IsHidden="False" IsConfig="False" DisplayValue="None"></ProcessingNodeParameter>
				<ProcessingNodeParameter Name="DynMod_3" FriendlyName="3. Dynamic Modification" Category="6. Additional Modification Search" IsAdvanced="False" IntendedPurpose="DynamicModification" PurposeDetails="" IsValueSet="False" IsHidden="False" IsConfig="False" DisplayValue="None"></ProcessingNodeParameter>
				<ProcessingNodeParameter Name="DynMod_4" FriendlyName="4. Dynamic Modification" Category="6. Additional Modification Search" IsAdvanced="False" IntendedPurpose="DynamicModification" PurposeDetails="" IsValueSet="False" IsHidden="False" IsConfig="False" DisplayValue="None"></ProcessingNodeParameter>
				<ProcessingNodeParameter Name="DynMod_5" FriendlyName="5. Dynamic Modification" Category="6. Additional Modification Search" IsAdvanced="False" IntendedPurpose="DynamicModification" PurposeDetails="" IsValueSet="False" IsHidden="False" IsConfig="False" DisplayValue="None"></ProcessingNodeParameter>
				<ProcessingNodeParameter Name="DynMod_6" FriendlyName="6. Dynamic Modification" Category="6. Additional Modification Search" IsAdvanced="True" IntendedPurpose="DynamicModification" PurposeDetails="" IsValueSet="False" IsHidden="False" IsConfig="False" DisplayValue="None"></ProcessingNodeParameter>
				<ProcessingNodeParameter Name="DynMod_7" FriendlyName="7. Dynamic Modification" Category="6. Additional Modification Search" IsAdvanced="True" IntendedPurpose="DynamicModification" PurposeDetails="" IsValueSet="False" IsHidden="False" IsConfig="False" DisplayValue="None"></ProcessingNodeParameter>
				<ProcessingNodeParameter Name="DynMod_8" FriendlyName="8. Dynamic Modification" Category="6. Additional Modification Search" IsAdvanced="True" IntendedPurpose="DynamicModification" PurposeDetails="" IsValueSet="False" IsHidden="False" IsConfig="False" DisplayValue="None"></ProcessingNodeParameter>
				<ProcessingNodeParameter Name="DynMod_9" FriendlyName="9. Dynamic Modification" Category="6. Additional Modification Search" IsAdvanced="True" IntendedPurpose="DynamicModification" PurposeDetails="" IsValueSet="False" IsHidden="False" IsConfig="False" DisplayValue="None"></ProcessingNodeParameter>
				<ProcessingNodeParameter Name="DynMod_10" FriendlyName="10. Dynamic Modification" Category="6. Additional Modification Search" IsAdvanced="True" IntendedPurpose="DynamicModification" PurposeDetails="" IsValueSet="False" IsHidden="False" IsConfig="False" DisplayValue="None"></ProcessingNodeParameter>
				<ProcessingNodeParameter Name="DynMod_11" FriendlyName="11. Dynamic Modification" Category="6. Additional Modification Search" IsAdvanced="True" IntendedPurpose="DynamicModification" PurposeDetails="" IsValueSet="False" IsHidden="False" IsConfig="False" DisplayValue="None"></ProcessingNodeParameter>
				<ProcessingNodeParameter Name="DynMod_12" FriendlyName="12. Dynamic Modification" Category="6. Additional Modification Search" IsAdvanced="True" IntendedPurpose="DynamicModification" PurposeDetails="" IsValueSet="False" IsHidden="False" IsConfig="False" DisplayValue="None"></ProcessingNodeParameter>
				<ProcessingNodeParameter Name="DynMod_13" FriendlyName="13. Dynamic Modification" Category="6. Additional Modification Search" IsAdvanced="True" IntendedPurpose="DynamicModification" PurposeDetails="" IsValueSet="False" IsHidden="False" IsConfig="False" DisplayValue="None"></ProcessingNodeParameter>
				<ProcessingNodeParameter Name="DynMod_14" FriendlyName="14. Dynamic Modification" Category="6. Additional Modification Search" IsAdvanced="True" IntendedPurpose="DynamicModification" PurposeDetails="" IsValueSet="False" IsHidden="False" IsConfig="False" DisplayValue="None"></ProcessingNodeParameter>
				<ProcessingNodeParameter Name="DynMod_15" FriendlyName="15. Dynamic Modification" Category="6. Additional Modification Search" IsAdvanced="True" IntendedPurpose="DynamicModification" PurposeDetails="" IsValueSet="False" IsHidden="False" IsConfig="False" DisplayValue="None"></ProcessingNodeParameter>
				<ProcessingNodeParameter Name="DynMod_16" FriendlyName="16. Dynamic Modification" Category="6. Additional Modification Search" IsAdvanced="True" IntendedPurpose="DynamicModification" PurposeDetails="" IsValueSet="False" IsHidden="False" IsConfig="False" DisplayValue="None"></ProcessingNodeParameter>
				<ProcessingNodeParameter Name="DynMod_17" FriendlyName="17. Dynamic Modification" Category="6. Additional Modification Search" IsAdvanced="True" IntendedPurpose="DynamicModification" PurposeDetails="" IsValueSet="False" IsHidden="False" IsConfig="False" DisplayValue="None"></ProcessingNodeParameter>
				<ProcessingNodeParameter Name="DynMod_18" FriendlyName="18. Dynamic Modification" Category="6. Additional Modification Search" IsAdvanced="True" IntendedPurpose="DynamicModification" PurposeDetails="" IsValueSet="False" IsHidden="False" IsConfig="False" DisplayValue="None"></ProcessingNodeParameter>
				<ProcessingNodeParameter Name="DynMod_19" FriendlyName="19. Dynamic Modification" Category="6. Additional Modification Search" IsAdvanced="True" IntendedPurpose="DynamicModification" PurposeDetails="" IsValueSet="False" IsHidden="False" IsConfig="False" DisplayValue="None"></ProcessingNodeParameter>
				<ProcessingNodeParameter Name="DynMod_20" FriendlyName="20. Dynamic Modification" Category="6. Additional Modification Search" IsAdvanced="True" IntendedPurpose="DynamicModification" PurposeDetails="" IsValueSet="False" IsHidden="False" IsConfig="False" DisplayValue="None"></ProcessingNodeParameter>
				<ProcessingNodeParameter Name="DynNMod" FriendlyName="Dynamic Peptide N-Terminal Modification" Category="6. Additional Modification Search" IsAdvanced="False" IntendedPurpose="DynamicTerminalModification" PurposeDetails="" IsValueSet="False" IsHidden="False" IsConfig="False" DisplayValue="None"></ProcessingNodeParameter>
				<ProcessingNodeParameter Name="DynCMod" FriendlyName="Dynamic Peptide C-Terminal Modification" Category="6. Additional Modification Search" IsAdvanced="False" IntendedPurpose="DynamicTerminalModification" PurposeDetails="" IsValueSet="False" IsHidden="False" IsConfig="False" DisplayValue="None"></ProcessingNodeParameter>
				<ProcessingNodeParameter Name="StatMod_1" FriendlyName="1. Static Modification" Category="6. Additional Modification Search" IsAdvanced="False" IntendedPurpose="StaticModification" PurposeDetails="" IsValueSet="False" IsHidden="False" IsConfig="False" DisplayValue="None"></ProcessingNodeParameter>
				<ProcessingNodeParameter Name="StatMod_2" FriendlyName="2. Static Modification" Category="6. Additional Modification Search" IsAdvanced="False" IntendedPurpose="StaticModification" PurposeDetails="" IsValueSet="False" IsHidden="False" IsConfig="False" DisplayValue="None"></ProcessingNodeParameter>
				<ProcessingNodeParameter Name="StatMod_3" FriendlyName="3. Static Modification" Category="6. Additional Modification Search" IsAdvanced="False" IntendedPurpose="StaticModification" PurposeDetails="" IsValueSet="False" IsHidden="False" IsConfig="False" DisplayValue="None"></ProcessingNodeParameter>
				<ProcessingNodeParameter Name="StatNMod" FriendlyName="Static Peptide N-Terminal Modification" Category="6. Additional Modification Search" IsAdvanced="False" IntendedPurpose="StaticTerminalModification" PurposeDetails="" IsValueSet="False" IsHidden="False" IsConfig="False" DisplayValue="None"></ProcessingNodeParameter>
				<ProcessingNodeParameter Name="StatCMod" FriendlyName="Static Peptide C-Terminal Modification" Category="6. Additional Modification Search" IsAdvanced="False" IntendedPurpose="StaticTerminalModification" PurposeDetails="" IsValueSet="False" IsHidden="False" IsConfig="False" DisplayValue="None"></ProcessingNodeParameter>
				<ProcessingNodeParameter Name="UseIonsA" FriendlyName="Use A ions" Category="7. Ion Series" IsAdvanced="False" IntendedPurpose="FragmentIonSeriesToggle" PurposeDetails="IonSeriesPurpose/A_Ions" IsValueSet="True" IsHidden="True" IsConfig="False" DisplayValue="False">False</ProcessingNodeParameter>
				<ProcessingNodeParameter Name="UseIonsB" FriendlyName="Use B ions" Category="7. Ion Series" IsAdvanced="False" IntendedPurpose="FragmentIonSeriesToggle" PurposeDetails="IonSeriesPurpose/B_Ions" IsValueSet="True" IsHidden="True" IsConfig="False" DisplayValue="False">False</ProcessingNodeParameter>
				<ProcessingNodeParameter Name="UseIonsC" FriendlyName="Use C ions" Category="7. Ion Series" IsAdvanced="False" IntendedPurpose="FragmentIonSeriesToggle" PurposeDetails="IonSeriesPurpose/C_Ions" IsValueSet="True" IsHidden="True" IsConfig="False" DisplayValue="False">False</ProcessingNodeParameter>
				<ProcessingNodeParameter Name="UseIonsX" FriendlyName="Use X ions" Category="7. Ion Series" IsAdvanced="False" IntendedPurpose="FragmentIonSeriesToggle" PurposeDetails="IonSeriesPurpose/X_Ions" IsValueSet="True" IsHidden="True" IsConfig="False" DisplayValue="False">False</ProcessingNodeParameter>
				<ProcessingNodeParameter Name="UseIonsY" FriendlyName="Use Y ions" Category="7. Ion Series" IsAdvanced="False" IntendedPurpose="FragmentIonSeriesToggle" PurposeDetails="IonSeriesPurpose/Y_Ions" IsValueSet="True" IsHidden="True" IsConfig="False" DisplayValue="False">False</ProcessingNodeParameter>
				<ProcessingNodeParameter Name="UseIonsZ" FriendlyName="Use Z ions" Category="7. Ion Series" IsAdvanced="False" IntendedPurpose="FragmentIonSeriesToggle" PurposeDetails="IonSeriesPurpose/Z_Ions" IsValueSet="True" IsHidden="True" IsConfig="False" DisplayValue="False">False</ProcessingNodeParameter>
				<ProcessingNodeParameter Name="UseNLIonsA" FriendlyName="Use A ions" Category="7. Ion Series" IsAdvanced="False" IntendedPurpose="FragmentIonSeriesToggle" PurposeDetails="IonSeriesPurpose/A_IonsWithNeutralLosses" IsValueSet="True" IsHidden="True" IsConfig="False" DisplayValue="False">False</ProcessingNodeParameter>
				<ProcessingNodeParameter Name="UseNLIonsB" FriendlyName="Use B ions" Category="7. Ion Series" IsAdvanced="False" IntendedPurpose="FragmentIonSeriesToggle" PurposeDetails="IonSeriesPurpose/B_IonsWithNeutralLosses" IsValueSet="True" IsHidden="True" IsConfig="False" DisplayValue="False">False</ProcessingNodeParameter>
				<ProcessingNodeParameter Name="UseNLIonsY" FriendlyName="Use Y ions" Category="7. Ion Series" IsAdvanced="False" IntendedPurpose="FragmentIonSeriesToggle" PurposeDetails="IonSeriesPurpose/Y_IonsWithNeutralLosses" IsValueSet="True" IsHidden="True" IsConfig="False" DisplayValue="False">False</ProcessingNodeParameter>
				<ProcessingNodeParameter Name="UseNLIonsZ" FriendlyName="Use Z ions" Category="7. Ion Series" IsAdvanced="False" IntendedPurpose="FragmentIonSeriesToggle" PurposeDetails="IonSeriesPurpose/Z_IonsWithNeutralLosses" IsValueSet="True" IsHidden="True" IsConfig="False" DisplayValue="False">False</ProcessingNodeParameter>
				<ProcessingNodeParameter Name="SpectraPerBatch" FriendlyName="Spectra per Batch" Category="1. Input File Settings" IsAdvanced="False" IntendedPurpose="Unknown" PurposeDetails="" IsValueSet="True" IsHidden="True" IsConfig="True" DisplayValue="50000">50000</ProcessingNodeParameter>
				<ProcessingNodeParameter Name="ForceInMemory" FriendlyName="In-Memory Query Database" Category="2. Performance Settings" IsAdvanced="False" IntendedPurpose="PeptideValidation" PurposeDetails="" IsValueSet="True" IsHidden="True" IsConfig="True" DisplayValue="True">True</ProcessingNodeParameter>
				<ProcessingNodeParameter Name="PercentageOfCoresUsed" FriendlyName="Percentage of available CPUs used" Category="2. Performance Settings" IsAdvanced="False" IntendedPurpose="Unknown" PurposeDetails="" IsValueSet="True" IsHidden="True" IsConfig="True" DisplayValue="100%">100%</ProcessingNodeParameter>
				<ProcessingNodeParameter Name="DumpAnnotationSwitch" FriendlyName="Dump Annotation Breakdown" Category="3. Output File Settings" IsAdvanced="False" IntendedPurpose="Unknown" PurposeDetails="" IsValueSet="True" IsHidden="True" IsConfig="True" DisplayValue="False">False</ProcessingNodeParameter>
				<ProcessingNodeParameter Name="DumpLibrarySwitch" FriendlyName="Dump Libraries" Category="3. Output File Settings" IsAdvanced="False" IntendedPurpose="Unknown" PurposeDetails="" IsValueSet="True" IsHidden="True" IsConfig="True" DisplayValue="False">False</ProcessingNodeParameter>
				<ProcessingNodeParameter Name="DumpSearchResultSwitch" FriendlyName="Dump Search Results" Category="3. Output File Settings" IsAdvanced="False" IntendedPurpose="Unknown" PurposeDetails="" IsValueSet="True" IsHidden="True" IsConfig="True" DisplayValue="False">False</ProcessingNodeParameter>
				<ProcessingNodeParameter Name="Enzyme" FriendlyName="Enzyme Name" Category="1. Input Data" IsAdvanced="False" IntendedPurpose="CleavageReagent" PurposeDetails="" IsValueSet="True" IsHidden="True" IsConfig="False" DisplayValue="Trypsin (Full)">&lt;Enzyme Version=&quot;1&quot; Name=&quot;Trypsin&quot; CleavageSites=&quot;KR&quot; CleavageInhibitors=&quot;P&quot; Offset=&quot;1&quot; CleavageSpecificity=&quot;SpecificAtBothEnds&quot; /&gt;</ProcessingNodeParameter>
				<ProcessingNodeParameter Name="FragmentMatchSettings" FriendlyName="" Category="Fragment Match Settings" IsAdvanced="False" IntendedPurpose="FragmentIonSeriesSettings" PurposeDetails="" IsValueSet="False" IsHidden="True" IsConfig="False" DisplayValue=""></ProcessingNodeParameter>
				<ProcessingNodeParameter Name="DecoySearch" FriendlyName="Search Against Decoy Database" Category="Decoy Database Search" IsAdvanced="False" IntendedPurpose="PeptideValidation" PurposeDetails="PeptideValidationPurpose/PerformDecoySearch" IsValueSet="True" IsHidden="True" IsConfig="False" DisplayValue="True">True</ProcessingNodeParameter>
				<ProcessingNodeParameter Name="ConcatenatedFdrCalculation" FriendlyName="ConcatenatedFdrCalculation" Category="Decoy Database Search" IsAdvanced="False" IntendedPurpose="PeptideValidation" PurposeDetails="PeptideValidationPurpose/ConcatenatedCalculation" IsValueSet="True" IsHidden="True" IsConfig="False" DisplayValue="False">False</ProcessingNodeParameter>
			</ProcessingNodeParameters>
			<ProcessingNodePosition X="123.5" Y="253.312286376953" />
		</WorkflowNode>
		<WorkflowNode ProcessingNodeNumber="3" ProcessingNodeName="PercolatorNode" FriendlyName="Percolator" Description="Calculates posterior error probabilities and q-values for the identified peptide-spectrum matches using Percolator." MainVersion="3" MinorVersion="0" Guid="edabd112-fc32-4d12-bb89-7bd90e3bb935" Category="PSM Validation" ParentProcessingNodeNumber="2" Comment="" Publisher="Thermo Scientific" NodeState="Created">
			<ProcessingNodeInterfaces>
				<ProcessingNodeInterface Kind="Functional" Name="IProcessingNode" />
			</ProcessingNodeInterfaces>
			<ConnectionPoints>
				<ConnectionPoint Direction="Incoming" Multiplicity="Single" ConnectionRequirement="Optional" Mode="Manual" DisplayName="PSM Validation" ConnectionDataHandlingType="FileBased" ParentNodeConstraint="OnlyToGeneratorsOfRequestedData">
					<DataContracts>
						<DataContract DataType="http://thermo.magellan.com/owl/DataTypes/PercolatorFeatures">
							<DataTypeAttributes />
						</DataContract>
					</DataContracts>
				</ConnectionPoint>
				<ConnectionPoint Direction="Outgoing" Multiplicity="Multiple" ConnectionRequirement="Optional" Mode="Manual" DisplayName="PSM Validation" ConnectionDataHandlingType="FileBased" ParentNodeConstraint="None">
					<DataContracts>
						<DataContract DataType="http://thermo.magellan.com/owl/DataTypes/Psms">
							<DataTypeAttributes>
								<DataTypeAttribute>http://thermo.magellan.com/owl/DataTypes/ScoredWithPEP</DataTypeAttribute>
								<DataTypeAttribute>http://thermo.magellan.com/owl/DataTypes/ScoredWithQValue</DataTypeAttribute>
								<DataTypeAttribute>http://thermo.magellan.com/owl/DataTypes/Validated</DataTypeAttribute>
							</DataTypeAttributes>
						</DataContract>
					</DataContracts>
				</ConnectionPoint>
				<ConnectionPoint Direction="Incoming" Multiplicity="Multiple" ConnectionRequirement="Optional" Mode="Manual" DisplayName="Sequence Database Search" ConnectionDataHandlingType="FileBased" ParentNodeConstraint="OnlyToGeneratorsOfRequestedData">
					<DataContracts>
						<DataContract DataType="http://thermo.magellan.com/owl/DataTypes/Psms">
							<DataTypeAttributes>
								<DataTypeAttribute>http://thermo.magellan.com/owl/DataTypes/WithDecoys</DataTypeAttribute>
							</DataTypeAttributes>
						</DataContract>
					</DataContracts>
				</ConnectionPoint>
			</ConnectionPoints>
			<ProcessingNodeParameters>
				<ProcessingNodeParameter Name="TargetDecoySelection" FriendlyName="Target/Decoy Selection" Category="1. Target/Decoy Strategy" IsAdvanced="False" IntendedPurpose="PeptideValidation" PurposeDetails="PeptideValidationPurpose/TargetDecoySelectionMode" IsValueSet="True" IsHidden="False" IsConfig="False" DisplayValue="Concatenated">Concatenated</ProcessingNodeParameter>
				<ProcessingNodeParameter Name="ValidationBasedOn" FriendlyName="Validation based on" Category="1. Target/Decoy Strategy" IsAdvanced="False" IntendedPurpose="PeptideValidation" PurposeDetails="PeptideValidationPurpose.PercolatorConfidenceAssignment" IsValueSet="True" IsHidden="False" IsConfig="False" DisplayValue="q-Value">q-Value</ProcessingNodeParameter>
				<ProcessingNodeParameter Name="DefaultFalseDiscoveryRateCalculator" FriendlyName="Default FDR Calculator" Category="1. Target/Decoy Strategy" IsAdvanced="False" IntendedPurpose="PeptideValidation" PurposeDetails="PeptideValidationPurpose/DefaultFDRCalculator" IsValueSet="True" IsHidden="True" IsConfig="False" DisplayValue="D0E5CE92-ABF5-43F1-8D0F-C17FC9194D99">D0E5CE92-ABF5-43F1-8D0F-C17FC9194D99</ProcessingNodeParameter>
				<ProcessingNodeParameter Name="UseDecoyDatabase" FriendlyName="Search Against Decoy Database" Category="1. Target/Decoy Strategy" IsAdvanced="False" IntendedPurpose="PeptideValidation" PurposeDetails="PeptideValidationPurpose/PerformDecoySearch" IsValueSet="True" IsHidden="True" IsConfig="False" DisplayValue="True">True</ProcessingNodeParameter>
				<ProcessingNodeParameter Name="MaximumDeltaCn" FriendlyName="Maximum Delta Cn" Category="2. Input Data" IsAdvanced="False" IntendedPurpose="PeptideValidation" PurposeDetails="PeptideValidationPurpose/DeltaCnThreshold" IsValueSet="True" IsHidden="False" IsConfig="False" DisplayValue="0.05">0.05</ProcessingNodeParameter>
				<ProcessingNodeParameter Name="MaximumRank" FriendlyName="Maximum Rank" Category="2. Input Data" IsAdvanced="False" IntendedPurpose="PeptideValidation" PurposeDetails="PeptideValidationPurpose/RankThreshold" IsValueSet="True" IsHidden="False" IsConfig="False" DisplayValue="0">0</ProcessingNodeParameter>
				<ProcessingNodeParameter Name="TargetFPRHigh" FriendlyName="Target FDR (Strict)" Category="3. FDR Targets" IsAdvanced="False" IntendedPurpose="PeptideValidation" PurposeDetails="PeptideValidationPurpose/HighConfidenceTarget" IsValueSet="True" IsHidden="False" IsConfig="False" DisplayValue="0.01">0.01</ProcessingNodeParameter>
				<ProcessingNodeParameter Name="TargetFPRMiddle" FriendlyName="Target FDR (Relaxed)" Category="3. FDR Targets" IsAdvanced="False" IntendedPurpose="PeptideValidation" PurposeDetails="PeptideValidationPurpose/MiddleConfidenceTarget" IsValueSet="True" IsHidden="False" IsConfig="False" DisplayValue="0.05">0.05</ProcessingNodeParameter>
				<ProcessingNodeParameter Name="SubsetSize" FriendlyName="Subset Training Size" Category="4. Performance" IsAdvanced="False" IntendedPurpose="PeptideValidation" PurposeDetails="PeptideValidationPurpose.PercolatorSubsetSize" IsValueSet="True" IsHidden="True" IsConfig="False" DisplayValue="0">0</ProcessingNodeParameter>
			</ProcessingNodeParameters>
			<ProcessingNodePosition X="123.5" Y="352.468353271484" />
		</WorkflowNode>
	</WorkflowTree>
</Workflow>
