# Supplementary material for: MS Ana: Improving Sensitivity in Peptide Identification with Spectral Library Search
Source: J Proteome Res. 2023 Jan 23;22(2):462–70. doi: 10.1021/acs.jproteome.2c00658 (PMC9903325; doi:10.1021/acs.jproteome.2c00658)
Supplement: Supplementary file 2 — pr2c00658_si_002.zip [file pr2c00658_si_002.zip › Proteome_Discoverer_Workflows/MS Pepsearch Library Search with ProteomeDiscoverer Decoy Library.pdProcessingWF]

<?xml version="1.0" encoding="utf-8" standalone="yes"?>
<Workflow Name="MS Pepsearch Library Search with ProteomeDiscoverer Decoy Library" Description="Processing workflow used for MS Pepsearch searches. Requires an imported spectral library. This is will use the decoy library generated by ProteomeDiscoverer on library import (requires &amp;#39;Has Decoys&amp;#39; checkmark)." CreationDate="1/1/0001 12:00:00 AM" CreatedFromUser="protein" WaitForEarlierJobs="False" ContinueJob="False" Version="10" WorkflowType="Processing" TemplateName="MS Pepsearch Library Search with ProteomeDiscoverer Decoy Library">
	<WorkflowTree>
		<WorkflowNode ProcessingNodeNumber="0" ProcessingNodeName="SpectrumFilesNode" FriendlyName="Spectrum Files" Description="Selects the spectrum file(s) to be processed." MainVersion="1" MinorVersion="4" Guid="848160ba-2f76-46ca-a281-f7bf66990a5b" Category="Data Input" ParentProcessingNodeNumber="-1" Comment="" UsageConstraint="OnlyOncePerWorkflow" Publisher="Thermo Scientific" NodeState="Created">
			<ProcessingNodeInterfaces>
				<ProcessingNodeInterface Kind="Functional" Name="IProcessingNode" />
				<ProcessingNodeInterface Kind="Functional" Name="IStartProcessing" />
			</ProcessingNodeInterfaces>
			<ConnectionPoints>
				<ConnectionPoint Direction="Outgoing" Multiplicity="Multiple" ConnectionRequirement="Optional" Mode="Manual" DisplayName="" ConnectionDataHandlingType="InMemoryAndFileBased" ParentNodeConstraint="None">
					<DataContracts>
						<DataContract DataType="http://thermo.magellan.com/owl/DataTypes/SpectrumFiles">
							<DataTypeAttributes />
						</DataContract>
					</DataContracts>
				</ConnectionPoint>
			</ConnectionPoints>
			<ProcessingNodeParameters>
				<ProcessingNodeParameter Name="SpectrumFileNames" FriendlyName="File Name(s)" Category="Input Data" IsAdvanced="False" IntendedPurpose="SpectrumContainer" PurposeDetails="" IsValueSet="False" IsHidden="True" IsConfig="False" DisplayValue=""></ProcessingNodeParameter>
			</ProcessingNodeParameters>
			<ProcessingNodePosition X="123.5" Y="55" />
		</WorkflowNode>
		<WorkflowNode ProcessingNodeNumber="1" ProcessingNodeName="SpectrumSelectorNode" FriendlyName="Spectrum Selector" Description="Selects and retrieves the spectra for further processing." MainVersion="1" MinorVersion="27" Guid="238d2f70-3dd9-4e2b-a77d-f24933797cf6" Category="Spectrum Retrieval" ParentProcessingNodeNumber="0" Comment="" Publisher="Thermo Scientific" NodeState="Created">
			<ProcessingNodeInterfaces>
				<ProcessingNodeInterface Kind="Functional" Name="IProcessingNode" />
			</ProcessingNodeInterfaces>
			<ConnectionPoints>
				<ConnectionPoint Direction="Outgoing" Multiplicity="Multiple" ConnectionRequirement="Optional" Mode="Manual" DisplayName="" ConnectionDataHandlingType="InMemory" ParentNodeConstraint="None">
					<DataContracts>
						<DataContract DataType="http://thermo.magellan.com/owl/DataTypes/MSnSpectra">
							<DataTypeAttributes>
								<DataTypeAttribute>http://thermo.magellan.com/owl/DataTypes/CentroidData</DataTypeAttribute>
								<DataTypeAttribute>http://thermo.magellan.com/owl/DataTypes/ProfileData</DataTypeAttribute>
							</DataTypeAttributes>
						</DataContract>
					</DataContracts>
				</ConnectionPoint>
				<ConnectionPoint Direction="Incoming" Multiplicity="Multiple" ConnectionRequirement="RequiredAtDesignTime" Mode="AutomaticToAllPossibleParents" DisplayName="Data Input" ConnectionDataHandlingType="InMemory" ParentNodeConstraint="None">
					<DataContracts>
						<DataContract DataType="http://thermo.magellan.com/owl/DataTypes/SpectrumFiles">
							<DataTypeAttributes />
						</DataContract>
					</DataContracts>
				</ConnectionPoint>
			</ConnectionPoints>
			<NodeGroupConstraints>
				<NodeGroupConstraint Name="Spectrum Extraction" Constraint="NotTogetherWithGroup" />
			</NodeGroupConstraints>
			<ProcessingNodeParameters>
				<ProcessingNodeParameter Name="PrecursorSelectionStrategy" FriendlyName="Precursor Selection" Category="1. General Settings" IsAdvanced="False" IntendedPurpose="PrecursorSelectionStrategy" PurposeDetails="" IsValueSet="True" IsHidden="False" IsConfig="False" DisplayValue="Use MS1 Precursor">Use MS1 Precursor</ProcessingNodeParameter>
				<ProcessingNodeParameter Name="SelectedPeakPickingAlgorithm" FriendlyName="Peak Picking Algorithm" Category="1. General Settings" IsAdvanced="False" IntendedPurpose="Unknown" PurposeDetails="" IsValueSet="True" IsHidden="True" IsConfig="False" DisplayValue="PD">PD</ProcessingNodeParameter>
				<ProcessingNodeParameter Name="UseCaching" FriendlyName="Use Caching" Category="1. General Settings" IsAdvanced="False" IntendedPurpose="Unknown" PurposeDetails="" IsValueSet="True" IsHidden="True" IsConfig="False" DisplayValue="True">True</ProcessingNodeParameter>
				<ProcessingNodeParameter Name="UseIsotopePatternInPrecursorPeakReevaluation" FriendlyName="Use Isotope Pattern in Precursor Reevaluation" Category="1. General Settings" IsAdvanced="True" IntendedPurpose="Unknown" PurposeDetails="" IsValueSet="True" IsHidden="False" IsConfig="False" DisplayValue="True">True</ProcessingNodeParameter>
				<ProcessingNodeParameter Name="ProvideProfilePoints" FriendlyName="Provide Profile Spectra" Category="1. General Settings" IsAdvanced="False" IntendedPurpose="Unknown" PurposeDetails="" IsValueSet="True" IsHidden="False" IsConfig="False" DisplayValue="Automatic">Automatic</ProcessingNodeParameter>
				<ProcessingNodeParameter Name="StoreChromatograms" FriendlyName="Store Chromatograms" Category="1. General Settings" IsAdvanced="True" IntendedPurpose="Unknown" PurposeDetails="" IsValueSet="True" IsHidden="True" IsConfig="False" DisplayValue="True">True</ProcessingNodeParameter>
				<ProcessingNodeParameter Name="SimulationAlgorithm" FriendlyName="Simulation Algorithm" Category="1. General Settings" IsAdvanced="True" IntendedPurpose="Unknown" PurposeDetails="" IsValueSet="True" IsHidden="True" IsConfig="False" DisplayValue="Averagine">Averagine</ProcessingNodeParameter>
				<ProcessingNodeParameter Name="UsePatternCache" FriendlyName="Use Pattern Cache" Category="1. General Settings" IsAdvanced="False" IntendedPurpose="Unknown" PurposeDetails="" IsValueSet="True" IsHidden="True" IsConfig="False" DisplayValue="True">True</ProcessingNodeParameter>
				<ProcessingNodeParameter Name="LowerRetentionTimeLimit" FriendlyName="Lower RT Limit" Category="2. Spectrum Properties Filter" IsAdvanced="False" IntendedPurpose="LowestRetentionTimeToProcess" PurposeDetails="" IsValueSet="True" IsHidden="False" IsConfig="False" DisplayValue="0">0</ProcessingNodeParameter>
				<ProcessingNodeParameter Name="UpperRetentionTimeLimit" FriendlyName="Upper RT Limit" Category="2. Spectrum Properties Filter" IsAdvanced="False" IntendedPurpose="HighestRetentionTimeToProcess" PurposeDetails="" IsValueSet="True" IsHidden="False" IsConfig="False" DisplayValue="0">0</ProcessingNodeParameter>
				<ProcessingNodeParameter Name="FirstScan" FriendlyName="First Scan" Category="2. Spectrum Properties Filter" IsAdvanced="False" IntendedPurpose="FirstScanToProcess" PurposeDetails="" IsValueSet="True" IsHidden="False" IsConfig="False" DisplayValue="0">0</ProcessingNodeParameter>
				<ProcessingNodeParameter Name="LastScan" FriendlyName="Last Scan" Category="2. Spectrum Properties Filter" IsAdvanced="False" IntendedPurpose="LastScanToProcess" PurposeDetails="" IsValueSet="True" IsHidden="False" IsConfig="False" DisplayValue="0">0</ProcessingNodeParameter>
				<ProcessingNodeParameter Name="RemoveSpecifiedScans" FriendlyName="Ignore Specified Scans" Category="2. Spectrum Properties Filter" IsAdvanced="False" IntendedPurpose="Unknown" PurposeDetails="" IsValueSet="False" IsHidden="False" IsConfig="False" DisplayValue=""></ProcessingNodeParameter>
				<ProcessingNodeParameter Name="LowestChargeState" FriendlyName="Lowest Charge State" Category="2. Spectrum Properties Filter" IsAdvanced="False" IntendedPurpose="MinimumPrecursorCharge" PurposeDetails="" IsValueSet="True" IsHidden="False" IsConfig="False" DisplayValue="0">0</ProcessingNodeParameter>
				<ProcessingNodeParameter Name="HighestChargeState" FriendlyName="Highest Charge State" Category="2. Spectrum Properties Filter" IsAdvanced="False" IntendedPurpose="MaximumPrecursorCharge" PurposeDetails="" IsValueSet="True" IsHidden="False" IsConfig="False" DisplayValue="0">0</ProcessingNodeParameter>
				<ProcessingNodeParameter Name="MinimumPrecursorMass" FriendlyName="Min. Precursor Mass" Category="2. Spectrum Properties Filter" IsAdvanced="False" IntendedPurpose="MinimumPrecursorMassToProcess" PurposeDetails="" IsValueSet="True" IsHidden="False" IsConfig="False" DisplayValue="350 Da">350 Da</ProcessingNodeParameter>
				<ProcessingNodeParameter Name="MaximumPrecursorMass" FriendlyName="Max. Precursor Mass" Category="2. Spectrum Properties Filter" IsAdvanced="False" IntendedPurpose="MaximumPrecursorMassToProcess" PurposeDetails="" IsValueSet="True" IsHidden="False" IsConfig="False" DisplayValue="5000 Da">5000 Da</ProcessingNodeParameter>
				<ProcessingNodeParameter Name="MinimumIsolationWidth" FriendlyName="Min. Isolation Width" Category="2. Spectrum Properties Filter" IsAdvanced="False" IntendedPurpose="Unknown" PurposeDetails="" IsValueSet="False" IsHidden="True" IsConfig="False" DisplayValue=""></ProcessingNodeParameter>
				<ProcessingNodeParameter Name="MaximumIsolationWidth" FriendlyName="Max. Isolation Width" Category="2. Spectrum Properties Filter" IsAdvanced="False" IntendedPurpose="Unknown" PurposeDetails="" IsValueSet="False" IsHidden="True" IsConfig="False" DisplayValue=""></ProcessingNodeParameter>
				<ProcessingNodeParameter Name="TotalIntensityThreshold" FriendlyName="Total Intensity Threshold" Category="2. Spectrum Properties Filter" IsAdvanced="False" IntendedPurpose="Unknown" PurposeDetails="" IsValueSet="True" IsHidden="False" IsConfig="False" DisplayValue="0">0</ProcessingNodeParameter>
				<ProcessingNodeParameter Name="MinimumPeakCount" FriendlyName="Minimum Peak Count" Category="2. Spectrum Properties Filter" IsAdvanced="False" IntendedPurpose="Unknown" PurposeDetails="" IsValueSet="True" IsHidden="False" IsConfig="False" DisplayValue="1">1</ProcessingNodeParameter>
				<ProcessingNodeParameter Name="MassAnalyzerFilter" FriendlyName="Mass Analyzer" Category="3. Scan Event Filters" IsAdvanced="False" IntendedPurpose="Unknown" PurposeDetails="" IsValueSet="False" IsHidden="False" IsConfig="False" DisplayValue="Any">Any</ProcessingNodeParameter>
				<ProcessingNodeParameter Name="MSOrderFilter" FriendlyName="MS Order" Category="3. Scan Event Filters" IsAdvanced="False" IntendedPurpose="Unknown" PurposeDetails="" IsValueSet="True" IsHidden="False" IsConfig="False" DisplayValue="Is Not MS1">Is Not MS1</ProcessingNodeParameter>
				<ProcessingNodeParameter Name="ActivationTypeFilter" FriendlyName="Activation Type" Category="3. Scan Event Filters" IsAdvanced="False" IntendedPurpose="Unknown" PurposeDetails="" IsValueSet="False" IsHidden="False" IsConfig="False" DisplayValue="Any">Any</ProcessingNodeParameter>
				<ProcessingNodeParameter Name="MinimumCollisionEnergy" FriendlyName="Min. Collision Energy" Category="3. Scan Event Filters" IsAdvanced="False" IntendedPurpose="Unknown" PurposeDetails="" IsValueSet="True" IsHidden="False" IsConfig="False" DisplayValue="0">0</ProcessingNodeParameter>
				<ProcessingNodeParameter Name="MaximumCollisionEnergy" FriendlyName="Max. Collision Energy" Category="3. Scan Event Filters" IsAdvanced="False" IntendedPurpose="Unknown" PurposeDetails="" IsValueSet="True" IsHidden="False" IsConfig="False" DisplayValue="1000">1000</ProcessingNodeParameter>
				<ProcessingNodeParameter Name="ScanTypeFilter" FriendlyName="Scan Type" Category="3. Scan Event Filters" IsAdvanced="False" IntendedPurpose="Unknown" PurposeDetails="" IsValueSet="True" IsHidden="False" IsConfig="False" DisplayValue="Is Full">Is Full</ProcessingNodeParameter>
				<ProcessingNodeParameter Name="PolarityFilter" FriendlyName="Polarity Mode" Category="3. Scan Event Filters" IsAdvanced="False" IntendedPurpose="Unknown" PurposeDetails="" IsValueSet="False" IsHidden="False" IsConfig="False" DisplayValue="Any">Any</ProcessingNodeParameter>
				<ProcessingNodeParameter Name="MassRangeFilter" FriendlyName="MS1 Mass Range" Category="3. Scan Event Filters" IsAdvanced="False" IntendedPurpose="Unknown" PurposeDetails="" IsValueSet="False" IsHidden="False" IsConfig="False" DisplayValue=""></ProcessingNodeParameter>
				<ProcessingNodeParameter Name="CompensationVoltageFilter" FriendlyName="FAIMS CV" Category="3. Scan Event Filters" IsAdvanced="False" IntendedPurpose="Unknown" PurposeDetails="" IsValueSet="False" IsHidden="False" IsConfig="False" DisplayValue=""></ProcessingNodeParameter>
				<ProcessingNodeParameter Name="SignalToNoiseThreshold" FriendlyName="S/N Threshold (FT-only)" Category="4. Peak Filters" IsAdvanced="False" IntendedPurpose="SignalToNoiseThreshold" PurposeDetails="" IsValueSet="True" IsHidden="False" IsConfig="False" DisplayValue="1.5">1.5</ProcessingNodeParameter>
				<ProcessingNodeParameter Name="UnrecognizedChargeReplacements" FriendlyName="Unrecognized Charge Replacements" Category="5. Replacements for Unrecognized Properties" IsAdvanced="False" IntendedPurpose="Unknown" PurposeDetails="" IsValueSet="True" IsHidden="False" IsConfig="False" DisplayValue="Automatic">Automatic</ProcessingNodeParameter>
				<ProcessingNodeParameter Name="UnrecognizedMassAnalyzerReplacement" FriendlyName="Unrecognized Mass Analyzer Replacements" Category="5. Replacements for Unrecognized Properties" IsAdvanced="False" IntendedPurpose="Unknown" PurposeDetails="" IsValueSet="True" IsHidden="False" IsConfig="False" DisplayValue="ITMS">ITMS</ProcessingNodeParameter>
				<ProcessingNodeParameter Name="UnrecognizedMsOrderReplacement" FriendlyName="Unrecognized MS Order Replacements" Category="5. Replacements for Unrecognized Properties" IsAdvanced="False" IntendedPurpose="Unknown" PurposeDetails="" IsValueSet="True" IsHidden="False" IsConfig="False" DisplayValue="MS2">MS2</ProcessingNodeParameter>
				<ProcessingNodeParameter Name="UnrecognizedActivationTypeReplacement" FriendlyName="Unrecognized Activation Type Replacements" Category="5. Replacements for Unrecognized Properties" IsAdvanced="False" IntendedPurpose="Unknown" PurposeDetails="" IsValueSet="True" IsHidden="False" IsConfig="False" DisplayValue="CID">CID</ProcessingNodeParameter>
				<ProcessingNodeParameter Name="UnrecognizedPolarityTypeReplacement" FriendlyName="Unrecognized Polarity Replacements" Category="5. Replacements for Unrecognized Properties" IsAdvanced="False" IntendedPurpose="Unknown" PurposeDetails="" IsValueSet="True" IsHidden="False" IsConfig="False" DisplayValue="+">+</ProcessingNodeParameter>
				<ProcessingNodeParameter Name="UnrecognizedMSResolutionReplacement" FriendlyName="Unrecognized MS Resolution@200 Replacements" Category="5. Replacements for Unrecognized Properties" IsAdvanced="False" IntendedPurpose="Unknown" PurposeDetails="" IsValueSet="True" IsHidden="False" IsConfig="False" DisplayValue="60000">60000</ProcessingNodeParameter>
				<ProcessingNodeParameter Name="UnrecognizedMSnResolutionReplacement" FriendlyName="Unrecognized MSn Resolution@200 Replacements" Category="5. Replacements for Unrecognized Properties" IsAdvanced="False" IntendedPurpose="Unknown" PurposeDetails="" IsValueSet="True" IsHidden="False" IsConfig="False" DisplayValue="30000">30000</ProcessingNodeParameter>
				<ProcessingNodeParameter Name="PrecursorClippingRangeBefore" FriendlyName="Precursor Clipping Range Before" Category="6. Precursor Pattern Extraction" IsAdvanced="True" IntendedPurpose="Unknown" PurposeDetails="" IsValueSet="True" IsHidden="False" IsConfig="False" DisplayValue="2.5 Da">2.5 Da</ProcessingNodeParameter>
				<ProcessingNodeParameter Name="PrecursorClippingRangeAfter" FriendlyName="Precursor Clipping Range After" Category="6. Precursor Pattern Extraction" IsAdvanced="True" IntendedPurpose="Unknown" PurposeDetails="" IsValueSet="True" IsHidden="False" IsConfig="False" DisplayValue="5.5 Da">5.5 Da</ProcessingNodeParameter>
			</ProcessingNodeParameters>
			<ProcessingNodePosition X="123.5" Y="154.156188964844" />
		</WorkflowNode>
		<WorkflowNode ProcessingNodeNumber="2" ProcessingNodeName="MSPepSearchNode" FriendlyName="MSPepSearch" Description="Performs a spectral library search using MSPepSearch" MainVersion="1" MinorVersion="4" Guid="24367ed4-cca3-4e84-9f2a-3ccef27d88e1" Category="Spectral Library Search" ParentProcessingNodeNumber="1" Comment="" Publisher="Thermo Scientific" NodeState="Created">
			<ProcessingNodeInterfaces>
				<ProcessingNodeInterface Kind="Functional" Name="IProcessingNode" />
				<ProcessingNodeInterface Kind="Functional" Name="IPeptideAssignerNode" />
			</ProcessingNodeInterfaces>
			<ConnectionPoints>
				<ConnectionPoint Direction="Incoming" Multiplicity="Single" ConnectionRequirement="RequiredAtDesignTime" Mode="Manual" DisplayName="Spectrum Retrieval" ConnectionDataHandlingType="InMemory" ParentNodeConstraint="None">
					<DataContracts>
						<DataContract DataType="http://thermo.magellan.com/owl/DataTypes/MSnSpectra">
							<DataTypeAttributes />
						</DataContract>
					</DataContracts>
				</ConnectionPoint>
				<ConnectionPoint Direction="Outgoing" Multiplicity="Single" ConnectionRequirement="RequiredAtDesignTime" Mode="Manual" DisplayName="PSM Validation" ConnectionDataHandlingType="FileBased" ParentNodeConstraint="None">
					<DataContracts>
						<DataContract DataType="http://thermo.magellan.com/owl/DataTypes/Psms">
							<DataTypeAttributes>
								<DataTypeAttribute>http://thermo.magellan.com/owl/DataTypes/ScoredWithNativeScore</DataTypeAttribute>
								<DataTypeAttribute>http://thermo.magellan.com/owl/DataTypes/WithDecoys</DataTypeAttribute>
							</DataTypeAttributes>
						</DataContract>
						<DataContract DataType="http://thermo.magellan.com/owl/DataTypes/Proteins">
							<DataTypeAttributes>
								<DataTypeAttribute>http://thermo.magellan.com/owl/DataTypes/WithDecoys</DataTypeAttribute>
							</DataTypeAttributes>
						</DataContract>
					</DataContracts>
				</ConnectionPoint>
			</ConnectionPoints>
			<ProcessingNodeParameters>
				<ProcessingNodeParameter Name="SpectralLibraryFileName" FriendlyName="1. Spectral Library" Category="1. Input Data" IsAdvanced="False" IntendedPurpose="SpectrumLibrary" PurposeDetails="" IsValueSet="False" IsHidden="False" IsConfig="False" DisplayValue=""></ProcessingNodeParameter>
				<ProcessingNodeParameter Name="FastaDatabase" FriendlyName="1. Protein Database" Category="1. Input Data" IsAdvanced="False" IntendedPurpose="SequenceDatabase" PurposeDetails="" IsValueSet="False" IsHidden="False" IsConfig="False" DisplayValue=""></ProcessingNodeParameter>
				<ProcessingNodeParameter Name="SpectralLibraryFileName2" FriendlyName="2. Spectral Library" Category="1. Input Data" IsAdvanced="False" IntendedPurpose="SpectrumLibrary" PurposeDetails="" IsValueSet="False" IsHidden="False" IsConfig="False" DisplayValue=""></ProcessingNodeParameter>
				<ProcessingNodeParameter Name="FastaDatabase2" FriendlyName="2. Protein Database" Category="1. Input Data" IsAdvanced="False" IntendedPurpose="SequenceDatabase" PurposeDetails="" IsValueSet="False" IsHidden="False" IsConfig="False" DisplayValue=""></ProcessingNodeParameter>
				<ProcessingNodeParameter Name="SpectralLibraryFileName3" FriendlyName="3. Spectral Library" Category="1. Input Data" IsAdvanced="False" IntendedPurpose="SpectrumLibrary" PurposeDetails="" IsValueSet="False" IsHidden="False" IsConfig="False" DisplayValue=""></ProcessingNodeParameter>
				<ProcessingNodeParameter Name="FastaDatabase3" FriendlyName="3. Protein Database" Category="1. Input Data" IsAdvanced="False" IntendedPurpose="SequenceDatabase" PurposeDetails="" IsValueSet="False" IsHidden="False" IsConfig="False" DisplayValue=""></ProcessingNodeParameter>
				<ProcessingNodeParameter Name="SpectralLibraryFileName4" FriendlyName="4. Spectral Library" Category="1. Input Data" IsAdvanced="True" IntendedPurpose="SpectrumLibrary" PurposeDetails="" IsValueSet="False" IsHidden="False" IsConfig="False" DisplayValue=""></ProcessingNodeParameter>
				<ProcessingNodeParameter Name="FastaDatabase4" FriendlyName="4. Protein Database" Category="1. Input Data" IsAdvanced="True" IntendedPurpose="SequenceDatabase" PurposeDetails="" IsValueSet="False" IsHidden="False" IsConfig="False" DisplayValue=""></ProcessingNodeParameter>
				<ProcessingNodeParameter Name="SpectralLibraryFileName5" FriendlyName="5. Spectral Library" Category="1. Input Data" IsAdvanced="True" IntendedPurpose="SpectrumLibrary" PurposeDetails="" IsValueSet="False" IsHidden="False" IsConfig="False" DisplayValue=""></ProcessingNodeParameter>
				<ProcessingNodeParameter Name="FastaDatabase5" FriendlyName="5. Protein Database" Category="1. Input Data" IsAdvanced="True" IntendedPurpose="SequenceDatabase" PurposeDetails="" IsValueSet="False" IsHidden="False" IsConfig="False" DisplayValue=""></ProcessingNodeParameter>
				<ProcessingNodeParameter Name="SpectralLibraryFileName6" FriendlyName="6. Spectral Library" Category="1. Input Data" IsAdvanced="True" IntendedPurpose="SpectrumLibrary" PurposeDetails="" IsValueSet="False" IsHidden="False" IsConfig="False" DisplayValue=""></ProcessingNodeParameter>
				<ProcessingNodeParameter Name="FastaDatabase6" FriendlyName="6. Protein Database" Category="1. Input Data" IsAdvanced="True" IntendedPurpose="SequenceDatabase" PurposeDetails="" IsValueSet="False" IsHidden="False" IsConfig="False" DisplayValue=""></ProcessingNodeParameter>
				<ProcessingNodeParameter Name="SpectralLibraryFileName7" FriendlyName="7. Spectral Library" Category="1. Input Data" IsAdvanced="True" IntendedPurpose="SpectrumLibrary" PurposeDetails="" IsValueSet="False" IsHidden="False" IsConfig="False" DisplayValue=""></ProcessingNodeParameter>
				<ProcessingNodeParameter Name="FastaDatabase7" FriendlyName="7. Protein Database" Category="1. Input Data" IsAdvanced="True" IntendedPurpose="SequenceDatabase" PurposeDetails="" IsValueSet="False" IsHidden="False" IsConfig="False" DisplayValue=""></ProcessingNodeParameter>
				<ProcessingNodeParameter Name="SpectralLibraryFileName8" FriendlyName="8. Spectral Library" Category="1. Input Data" IsAdvanced="True" IntendedPurpose="SpectrumLibrary" PurposeDetails="" IsValueSet="False" IsHidden="False" IsConfig="False" DisplayValue=""></ProcessingNodeParameter>
				<ProcessingNodeParameter Name="FastaDatabase8" FriendlyName="8. Protein Database" Category="1. Input Data" IsAdvanced="True" IntendedPurpose="SequenceDatabase" PurposeDetails="" IsValueSet="False" IsHidden="False" IsConfig="False" DisplayValue=""></ProcessingNodeParameter>
				<ProcessingNodeParameter Name="SpectralLibraryFileName9" FriendlyName="9. Spectral Library" Category="1. Input Data" IsAdvanced="True" IntendedPurpose="SpectrumLibrary" PurposeDetails="" IsValueSet="False" IsHidden="False" IsConfig="False" DisplayValue=""></ProcessingNodeParameter>
				<ProcessingNodeParameter Name="FastaDatabase9" FriendlyName="9. Protein Database" Category="1. Input Data" IsAdvanced="True" IntendedPurpose="SequenceDatabase" PurposeDetails="" IsValueSet="False" IsHidden="False" IsConfig="False" DisplayValue=""></ProcessingNodeParameter>
				<ProcessingNodeParameter Name="SpectralLibraryFileName10" FriendlyName="10. Spectral Library" Category="1. Input Data" IsAdvanced="True" IntendedPurpose="SpectrumLibrary" PurposeDetails="" IsValueSet="False" IsHidden="False" IsConfig="False" DisplayValue=""></ProcessingNodeParameter>
				<ProcessingNodeParameter Name="FastaDatabase10" FriendlyName="10. Protein Database" Category="1. Input Data" IsAdvanced="True" IntendedPurpose="SequenceDatabase" PurposeDetails="" IsValueSet="False" IsHidden="False" IsConfig="False" DisplayValue=""></ProcessingNodeParameter>
				<ProcessingNodeParameter Name="PrecursorTolerance" FriendlyName="Precursor Mass Tolerance" Category="2. Search Settings" IsAdvanced="False" IntendedPurpose="PrecursorMassTolerance" PurposeDetails="" IsValueSet="True" IsHidden="False" IsConfig="False" DisplayValue="10 ppm">10 ppm</ProcessingNodeParameter>
				<ProcessingNodeParameter Name="FragmentTolerance" FriendlyName="Fragment Mass Tolerance" Category="2. Search Settings" IsAdvanced="False" IntendedPurpose="FragmentMassTolerance" PurposeDetails="" IsValueSet="True" IsHidden="False" IsConfig="False" DisplayValue="20 ppm">20 ppm</ProcessingNodeParameter>
				<ProcessingNodeParameter Name="HiResSearchOptions" FriendlyName="Parental mass match options" Category="2. Search Settings" IsAdvanced="True" IntendedPurpose="Unknown" PurposeDetails="" IsValueSet="True" IsHidden="True" IsConfig="False" DisplayValue="matchPrecursor">matchPrecursor</ProcessingNodeParameter>
				<ProcessingNodeParameter Name="NumberOfOutputHits" FriendlyName="Max. Matches in Output" Category="2. Search Settings" IsAdvanced="True" IntendedPurpose="Unknown" PurposeDetails="" IsValueSet="True" IsHidden="True" IsConfig="False" DisplayValue="1">1</ProcessingNodeParameter>
				<ProcessingNodeParameter Name="MinPeakIntensity" FriendlyName="Min. Peak Intensity" Category="2. Search Settings" IsAdvanced="True" IntendedPurpose="Unknown" PurposeDetails="" IsValueSet="True" IsHidden="False" IsConfig="False" DisplayValue="1">1</ProcessingNodeParameter>
				<ProcessingNodeParameter Name="UseFeatureList" FriendlyName="Use Custom Feature Set" Category="Custom Feature Set (Internal Testing License Only)" IsAdvanced="False" IntendedPurpose="Unknown" PurposeDetails="" IsValueSet="True" IsHidden="True" IsConfig="False" DisplayValue="False">False</ProcessingNodeParameter>
				<ProcessingNodeParameter Name="FeatureList" FriendlyName="Custom Feature Set" Category="Custom Feature Set (Internal Testing License Only)" IsAdvanced="False" IntendedPurpose="Unknown" PurposeDetails="" IsValueSet="True" IsHidden="True" IsConfig="False" DisplayValue="MSPepSearchScore; //dotScore; revdotScore; //DeltaCn2; //BinomialScore; PercentIsolationInterference; ObservedMass; DeltaMassInDalton; DeltaMassInPPM; AbsoluteDeltaMassInDalton; AbsoluteDeltaMassInPPM; PeptideLength; IsCharge1; IsCharge2; IsCharge3; IsCharge4; IsCharge5; IsChargeAbove5; MissedCleavages; LogPeptidesMatched; LogTotalIntensity; FractionMatchedIntensity; //MaxFragmentSeriesCoverageABC; //MaxFragmentSeriesCoverageXYZ; //LogMatchedFragmentSeriesIntensitiesABC; //LogMatchedFragmentSeriesIntensitiesXYZ; //LongestSequenceForSeriesABC; //LongestSequenceForSeriesXYZ; IqrFragmentDeltaMassInDalton; IqrFragmentDeltaMassInPPM; MeanFragmentDeltaMassInDalton; MeanFragmentDeltaMassInPPM; MeanAbsoluteFragmentDeltaMassInDalton; MeanAbsoluteFragmentDeltaMassInPPM">MSPepSearchScore; //dotScore; revdotScore; //DeltaCn2; //BinomialScore; PercentIsolationInterference; ObservedMass; DeltaMassInDalton; DeltaMassInPPM; AbsoluteDeltaMassInDalton; AbsoluteDeltaMassInPPM; PeptideLength; IsCharge1; IsCharge2; IsCharge3; IsCharge4; IsCharge5; IsChargeAbove5; MissedCleavages; LogPeptidesMatched; LogTotalIntensity; FractionMatchedIntensity; //MaxFragmentSeriesCoverageABC; //MaxFragmentSeriesCoverageXYZ; //LogMatchedFragmentSeriesIntensitiesABC; //LogMatchedFragmentSeriesIntensitiesXYZ; //LongestSequenceForSeriesABC; //LongestSequenceForSeriesXYZ; IqrFragmentDeltaMassInDalton; IqrFragmentDeltaMassInPPM; MeanFragmentDeltaMassInDalton; MeanFragmentDeltaMassInPPM; MeanAbsoluteFragmentDeltaMassInDalton; MeanAbsoluteFragmentDeltaMassInPPM</ProcessingNodeParameter>
				<ProcessingNodeParameter Name="HighConfidenceScoreThreshold" FriendlyName="High Confidence Threshold" Category="1. Default Confidence Thresholds" IsAdvanced="False" IntendedPurpose="DefaultFDRCalculatorParameter" PurposeDetails="PeptideValidationPurpose/DefaultStrictScoreThreshold" IsValueSet="True" IsHidden="True" IsConfig="True" DisplayValue="450">450</ProcessingNodeParameter>
				<ProcessingNodeParameter Name="MediumConfidenceScoreThreshold" FriendlyName="Medium Confidence Threshold" Category="1. Default Confidence Thresholds" IsAdvanced="False" IntendedPurpose="DefaultFDRCalculatorParameter" PurposeDetails="PeptideValidationPurpose/DefaultRelaxedScoreThreshold" IsValueSet="True" IsHidden="True" IsConfig="True" DisplayValue="400">400</ProcessingNodeParameter>
				<ProcessingNodeParameter Name="NumberOfParallelJobs" FriendlyName="Max. # Parallel Jobs" Category="2. Parallel Processing" IsAdvanced="False" IntendedPurpose="Unknown" PurposeDetails="" IsValueSet="True" IsHidden="True" IsConfig="True" DisplayValue="0">0</ProcessingNodeParameter>
				<ProcessingNodeParameter Name="NumberOfInputSpectra" FriendlyName="Max. # Input Spectra" Category="2. Parallel Processing" IsAdvanced="False" IntendedPurpose="Unknown" PurposeDetails="" IsValueSet="True" IsHidden="True" IsConfig="True" DisplayValue="10000">10000</ProcessingNodeParameter>
				<ProcessingNodeParameter Name="ProteinScoreGuid" FriendlyName="Default Protein Score" Category="Protein Scoring" IsAdvanced="True" IntendedPurpose="ProteinValidation" PurposeDetails="ProteinValidationPurpose/DefaultProteinScore" IsValueSet="True" IsHidden="True" IsConfig="False" DisplayValue="2860570C-B55F-4553-8C2F-4229C6C8FCE4">2860570C-B55F-4553-8C2F-4229C6C8FCE4</ProcessingNodeParameter>
				<ProcessingNodeParameter Name="Enzyme" FriendlyName="Enzyme Name" Category="1. Input Data" IsAdvanced="False" IntendedPurpose="CleavageReagent" PurposeDetails="" IsValueSet="True" IsHidden="True" IsConfig="False" DisplayValue="Trypsin (Full)">&lt;Enzyme Version=&quot;1&quot; Name=&quot;Trypsin&quot; CleavageSites=&quot;KR&quot; CleavageInhibitors=&quot;P&quot; Offset=&quot;1&quot; CleavageSpecificity=&quot;SpecificAtBothEnds&quot; /&gt;</ProcessingNodeParameter>
				<ProcessingNodeParameter Name="FragmentMatchSettings" FriendlyName="" Category="Fragment Match Settings" IsAdvanced="False" IntendedPurpose="FragmentIonSeriesSettings" PurposeDetails="" IsValueSet="False" IsHidden="True" IsConfig="False" DisplayValue=""></ProcessingNodeParameter>
				<ProcessingNodeParameter Name="DecoySearch" FriendlyName="Search Against Decoy Database" Category="Decoy Database Search" IsAdvanced="False" IntendedPurpose="PeptideValidation" PurposeDetails="PeptideValidationPurpose/PerformDecoySearch" IsValueSet="True" IsHidden="True" IsConfig="False" DisplayValue="True">True</ProcessingNodeParameter>
				<ProcessingNodeParameter Name="ConcatenatedFdrCalculation" FriendlyName="ConcatenatedFdrCalculation" Category="Decoy Database Search" IsAdvanced="False" IntendedPurpose="PeptideValidation" PurposeDetails="PeptideValidationPurpose/ConcatenatedCalculation" IsValueSet="True" IsHidden="True" IsConfig="False" DisplayValue="False">False</ProcessingNodeParameter>
			</ProcessingNodeParameters>
			<ProcessingNodePosition X="123.5" Y="253.312286376953" />
		</WorkflowNode>
		<WorkflowNode ProcessingNodeNumber="3" ProcessingNodeName="PercolatorNode" FriendlyName="Percolator" Description="Calculates posterior error probabilities and q-values for the identified peptide-spectrum matches using Percolator." MainVersion="3" MinorVersion="0" Guid="edabd112-fc32-4d12-bb89-7bd90e3bb935" Category="PSM Validation" ParentProcessingNodeNumber="2" Comment="" Publisher="Thermo Scientific" NodeState="Created">
			<ProcessingNodeInterfaces>
				<ProcessingNodeInterface Kind="Functional" Name="IProcessingNode" />
			</ProcessingNodeInterfaces>
			<ConnectionPoints>
				<ConnectionPoint Direction="Incoming" Multiplicity="Single" ConnectionRequirement="Optional" Mode="Manual" DisplayName="PSM Validation" ConnectionDataHandlingType="FileBased" ParentNodeConstraint="OnlyToGeneratorsOfRequestedData">
					<DataContracts>
						<DataContract DataType="http://thermo.magellan.com/owl/DataTypes/PercolatorFeatures">
							<DataTypeAttributes />
						</DataContract>
					</DataContracts>
				</ConnectionPoint>
				<ConnectionPoint Direction="Outgoing" Multiplicity="Multiple" ConnectionRequirement="Optional" Mode="Manual" DisplayName="PSM Validation" ConnectionDataHandlingType="FileBased" ParentNodeConstraint="None">
					<DataContracts>
						<DataContract DataType="http://thermo.magellan.com/owl/DataTypes/Psms">
							<DataTypeAttributes>
								<DataTypeAttribute>http://thermo.magellan.com/owl/DataTypes/ScoredWithPEP</DataTypeAttribute>
								<DataTypeAttribute>http://thermo.magellan.com/owl/DataTypes/ScoredWithQValue</DataTypeAttribute>
								<DataTypeAttribute>http://thermo.magellan.com/owl/DataTypes/Validated</DataTypeAttribute>
							</DataTypeAttributes>
						</DataContract>
					</DataContracts>
				</ConnectionPoint>
				<ConnectionPoint Direction="Incoming" Multiplicity="Multiple" ConnectionRequirement="Optional" Mode="Manual" DisplayName="Sequence Database Search" ConnectionDataHandlingType="FileBased" ParentNodeConstraint="OnlyToGeneratorsOfRequestedData">
					<DataContracts>
						<DataContract DataType="http://thermo.magellan.com/owl/DataTypes/Psms">
							<DataTypeAttributes>
								<DataTypeAttribute>http://thermo.magellan.com/owl/DataTypes/WithDecoys</DataTypeAttribute>
							</DataTypeAttributes>
						</DataContract>
					</DataContracts>
				</ConnectionPoint>
			</ConnectionPoints>
			<ProcessingNodeParameters>
				<ProcessingNodeParameter Name="TargetDecoySelection" FriendlyName="Target/Decoy Selection" Category="1. Target/Decoy Strategy" IsAdvanced="False" IntendedPurpose="PeptideValidation" PurposeDetails="PeptideValidationPurpose/TargetDecoySelectionMode" IsValueSet="True" IsHidden="False" IsConfig="False" DisplayValue="Concatenated">Concatenated</ProcessingNodeParameter>
				<ProcessingNodeParameter Name="ValidationBasedOn" FriendlyName="Validation based on" Category="1. Target/Decoy Strategy" IsAdvanced="False" IntendedPurpose="PeptideValidation" PurposeDetails="PeptideValidationPurpose.PercolatorConfidenceAssignment" IsValueSet="True" IsHidden="False" IsConfig="False" DisplayValue="q-Value">q-Value</ProcessingNodeParameter>
				<ProcessingNodeParameter Name="DefaultFalseDiscoveryRateCalculator" FriendlyName="Default FDR Calculator" Category="1. Target/Decoy Strategy" IsAdvanced="False" IntendedPurpose="PeptideValidation" PurposeDetails="PeptideValidationPurpose/DefaultFDRCalculator" IsValueSet="True" IsHidden="True" IsConfig="False" DisplayValue="D0E5CE92-ABF5-43F1-8D0F-C17FC9194D99">D0E5CE92-ABF5-43F1-8D0F-C17FC9194D99</ProcessingNodeParameter>
				<ProcessingNodeParameter Name="UseDecoyDatabase" FriendlyName="Search Against Decoy Database" Category="1. Target/Decoy Strategy" IsAdvanced="False" IntendedPurpose="PeptideValidation" PurposeDetails="PeptideValidationPurpose/PerformDecoySearch" IsValueSet="True" IsHidden="True" IsConfig="False" DisplayValue="True">True</ProcessingNodeParameter>
				<ProcessingNodeParameter Name="MaximumDeltaCn" FriendlyName="Maximum Delta Cn" Category="2. Input Data" IsAdvanced="False" IntendedPurpose="PeptideValidation" PurposeDetails="PeptideValidationPurpose/DeltaCnThreshold" IsValueSet="True" IsHidden="False" IsConfig="False" DisplayValue="0.05">0.05</ProcessingNodeParameter>
				<ProcessingNodeParameter Name="MaximumRank" FriendlyName="Maximum Rank" Category="2. Input Data" IsAdvanced="False" IntendedPurpose="PeptideValidation" PurposeDetails="PeptideValidationPurpose/RankThreshold" IsValueSet="True" IsHidden="False" IsConfig="False" DisplayValue="0">0</ProcessingNodeParameter>
				<ProcessingNodeParameter Name="TargetFPRHigh" FriendlyName="Target FDR (Strict)" Category="3. FDR Targets" IsAdvanced="False" IntendedPurpose="PeptideValidation" PurposeDetails="PeptideValidationPurpose/HighConfidenceTarget" IsValueSet="True" IsHidden="False" IsConfig="False" DisplayValue="0.01">0.01</ProcessingNodeParameter>
				<ProcessingNodeParameter Name="TargetFPRMiddle" FriendlyName="Target FDR (Relaxed)" Category="3. FDR Targets" IsAdvanced="False" IntendedPurpose="PeptideValidation" PurposeDetails="PeptideValidationPurpose/MiddleConfidenceTarget" IsValueSet="True" IsHidden="False" IsConfig="False" DisplayValue="0.05">0.05</ProcessingNodeParameter>
				<ProcessingNodeParameter Name="SubsetSize" FriendlyName="Subset Training Size" Category="4. Performance" IsAdvanced="False" IntendedPurpose="PeptideValidation" PurposeDetails="PeptideValidationPurpose.PercolatorSubsetSize" IsValueSet="True" IsHidden="True" IsConfig="False" DisplayValue="0">0</ProcessingNodeParameter>
			</ProcessingNodeParameters>
			<ProcessingNodePosition X="123.5" Y="352.468353271484" />
		</WorkflowNode>
	</WorkflowTree>
</Workflow>
